# Supplementary material for: Altered patterning of trisomy 21 interneuron progenitors
Source: Stem Cell Reports. 2022 May 26;17(6):1366–79. doi: 10.1016/j.stemcr.2022.05.001 (PMC9214050; doi:10.1016/j.stemcr.2022.05.001)
Supplement: Table S1. DEGs between Ts21 and control [file mmc2.xlsx]

## Sheet: Table S1
Table S1: Differentially Expressed Genes between Ts21 and Control
	p_val	avg_log2FC	pct.1 Con	pct.2 Ts21	p_val_adj
NNAT	0	3.03078	0.799	0.001	0
METRN	1.69733e-232	-0.94678	0.575	0.865	5.71898e-228
MAGEH1	8.00632e-230	0.674233	0.455	0.018	2.69765e-225
ATP5O	5.62224e-228	-0.657769	0.966	0.996	1.89436e-223
POU3F4	6.78546e-226	0.831535	0.471	0.033	2.28629e-221
SOD1	5.71108e-218	-0.726367	0.946	0.987	1.92429e-213
PCSK1N	2.16985e-188	-1.00273	0.058	0.469	7.31111e-184
TTC3	3.65759e-150	-0.690175	0.827	0.941	1.23239e-145
FGFBP3	1.05363e-147	1.10889	0.928	0.769	3.55011e-143
TMSB4X	5.9108e-137	0.658644	1	1	1.99159e-132
PTOV1	4.7957e-128	-0.628074	0.498	0.776	1.61586e-123
PLPPR3	9.73446e-121	-0.499201	0.098	0.419	3.27993e-116
PRDX2	1.50967e-113	-0.432221	0.99	1	5.08668e-109
CCT8	1.56866e-112	-0.590019	0.78	0.921	5.28545e-108
FAM89B	4.50751e-112	-0.55762	0.269	0.59	1.51876e-107
PLAGL1	1.15106e-109	0.792005	0.799	0.613	3.87838e-105
LINC01551	1.7401e-109	-0.974356	0.027	0.277	5.86309e-105
PFN1	1.95924e-109	0.452251	0.998	0.993	6.60146e-105
LITAF	1.44788e-108	0.764589	0.843	0.661	4.87848e-104
BRI3	2.68575e-106	-0.55941	0.308	0.604	9.04937e-102
ATP5J	4.24909e-106	-0.437842	0.956	0.984	1.43169e-101
TPGS1	8.86763e-101	-0.35347	0.054	0.315	2.98786e-96
CRABP2	7.14987e-100	-0.657335	0.762	0.908	2.40908e-95
PHF6	1.83514e-95	-0.532954	0.58	0.806	6.18333e-91
NKX2-8	7.20412e-93	1.1578	0.471	0.178	2.42735e-88
CKB	9.18528e-92	-0.509449	0.996	0.998	3.09489e-87
HMGB3	1.1805e-91	0.631622	0.955	0.893	3.97758e-87
H1FX	1.36404e-85	-0.611892	0.641	0.806	4.596e-81
FOXG1	2.77305e-85	-0.435885	0.023	0.228	9.34351e-81
HMGA1	2.34257e-83	0.469898	0.993	0.981	7.89307e-79
HMGN1	1.73762e-82	-0.355564	0.998	1	5.85475e-78
RAC1	1.04952e-80	-0.417218	0.913	0.96	3.53627e-76
MRPS6	4.0135e-80	-0.485294	0.812	0.92	1.35231e-75
FTH1	6.49306e-78	0.383278	1	1	2.18777e-73
RPS27	5.77921e-73	0.25784	1	1	1.94725e-68
CSTB	2.91657e-72	-0.39665	0.912	0.961	9.82708e-68
PTCH1	6.36649e-70	0.644899	0.77	0.589	2.14512e-65
RPS29	2.88739e-69	0.286972	0.994	0.995	9.72878e-65
GNG5	1.00636e-66	0.351911	0.983	0.969	3.39083e-62
CXADR	4.82322e-66	-0.567375	0.732	0.852	1.62514e-61
UCHL1	5.09201e-66	-0.549923	0.671	0.841	1.7157e-61
FSCN1	3.36226e-64	-0.447469	0.791	0.905	1.13288e-59
LHX2	3.37053e-64	-0.611638	0.272	0.505	1.13567e-59
SON	4.2124e-64	-0.409118	0.832	0.918	1.41933e-59
FOS	5.56725e-63	-0.362444	0.117	0.331	1.87583e-58
BTF3	6.38965e-61	0.299724	0.995	0.991	2.15293e-56
PRR13	3.00517e-59	0.505697	0.799	0.683	1.01256e-54
NREP	4.56493e-58	-0.480285	0.728	0.874	1.53811e-53
WRB	1.24787e-57	-0.430361	0.58	0.765	4.20456e-53
BEX1	1.44135e-57	-0.45787	0.48	0.702	4.85647e-53
NSG1	1.49653e-57	-0.420836	0.118	0.33	5.04241e-53
S1PR3	4.98207e-57	0.383978	0.322	0.12	1.67866e-52
TUBA1A	7.82906e-57	-0.466982	1	1	2.63792e-52
RPL36AL	2.37062e-56	0.319871	0.977	0.965	7.98758e-52
FJX1	3.18731e-56	-0.400195	0.236	0.468	1.07393e-51
PEBP1	5.30674e-55	-0.296697	0.984	0.986	1.78805e-50
APP	7.74884e-55	-0.454444	0.664	0.81	2.6109e-50
ZNF706	8.03235e-52	0.36387	0.95	0.921	2.70642e-47
TUBB	3.0975e-51	-0.274032	1	1	1.04367e-46
HCRT	3.14544e-49	-0.44993	0.102	0.282	1.05983e-44
TUBB2B	1.27556e-48	-0.458389	0.991	0.995	4.29786e-44
PSMG1	2.30538e-48	-0.389261	0.429	0.626	7.76776e-44
LDHB	3.81321e-48	-0.283128	0.992	0.995	1.28482e-43
NDUFV3	3.94963e-48	-0.378264	0.619	0.783	1.33079e-43
C11orf31	9.15258e-47	0.313652	0.953	0.933	3.08387e-42
SMS	1.23405e-46	0.390134	0.992	0.985	4.15801e-42
PCBP1	1.35135e-46	-0.340625	0.803	0.892	4.55324e-42
PKM	2.57592e-46	-0.40238	0.965	0.984	8.67931e-42
PDCD7	1.31646e-45	-0.295068	0.216	0.419	4.43569e-41
ELF4	1.36903e-45	0.269799	0.266	0.1	4.61282e-41
STAG2	3.52484e-45	0.344719	0.496	0.313	1.18766e-40
HNRNPK	4.56689e-44	-0.288543	0.987	0.992	1.53877e-39
GPC3	5.67745e-44	0.465359	0.903	0.768	1.91296e-39
CPE	3.61951e-43	-0.379992	0.235	0.439	1.21956e-38
MUC12	1.68944e-42	0.350503	0.409	0.226	5.6924e-38
RSPO3	2.38996e-42	-0.507108	0.061	0.205	8.05272e-38
PSMG3	5.24889e-41	0.32758	0.538	0.374	1.76856e-36
PTTG1IP	7.47084e-41	-0.33153	0.723	0.829	2.51723e-36
PRTG	2.11382e-40	0.459432	0.612	0.466	7.1223e-36
CLIC1	1.08176e-39	0.346171	0.959	0.945	3.64488e-35
FHL1	8.17895e-39	0.410767	0.753	0.647	2.75582e-34
GLRX5	1.47377e-38	-0.322392	0.73	0.818	4.96573e-34
SEPT6	1.86599e-38	-0.338343	0.195	0.377	6.28727e-34
PNPLA4	2.12904e-38	-0.261279	0.195	0.374	7.17358e-34
FOXB1	2.8441e-38	0.363991	0.486	0.309	9.5829e-34
CRYZL1	1.26041e-37	-0.316959	0.466	0.654	4.24684e-33
CXXC5	1.54986e-37	-0.323361	0.226	0.413	5.22211e-33
KIZ	5.77588e-37	0.345016	0.495	0.317	1.94612e-32
SOHLH2	7.42271e-37	0.295081	0.327	0.165	2.50101e-32
COL6A1	2.22389e-36	-0.261309	0.169	0.342	7.49318e-32
DLK1	2.62397e-36	0.367707	0.971	0.905	8.84121e-32
LAGE3	5.36853e-36	0.346014	0.68	0.538	1.80887e-31
PRMT1	9.77723e-36	-0.282161	0.895	0.942	3.29434e-31
SH3BGRL	1.26391e-35	0.362068	0.896	0.843	4.25861e-31
YWHAQ	1.4212e-35	-0.256057	0.986	0.994	4.7886e-31
LMO4	1.70279e-35	-0.367534	0.526	0.683	5.73738e-31
C21orf59	2.39449e-34	-0.472042	0.451	0.63	8.06801e-30
TALDO1	4.71544e-34	-0.304543	0.713	0.827	1.58882e-29
TPI1	4.89797e-34	-0.284117	0.981	0.99	1.65032e-29
GNG2	7.83902e-34	0.298572	0.595	0.427	2.64128e-29
MARCKS	2.1009e-33	-0.30579	0.917	0.954	7.07879e-29
HPRT1	3.13095e-33	-0.280079	0.294	0.469	1.05494e-28
COTL1	3.44649e-33	0.32451	0.942	0.915	1.16126e-28
PPP1R1A	3.818e-33	-0.293319	0.15	0.308	1.28644e-28
RPS27L	6.64914e-33	0.330791	0.978	0.956	2.24036e-28
ATP5I	8.42153e-33	0.262657	0.924	0.889	2.83755e-28
HSD17B10	9.11475e-33	-0.297511	0.559	0.695	3.07112e-28
COL2A1	1.92989e-32	-0.333493	0.309	0.481	6.50256e-28
GSTA4	1.99731e-32	-0.302933	0.489	0.66	6.72972e-28
SOX3	5.9392e-32	-0.395954	0.881	0.916	2.00115e-27
BTG3	2.23358e-31	-0.342561	0.411	0.57	7.52583e-27
STMN3	2.40539e-31	-0.324911	0.455	0.624	8.10474e-27
HHIP	3.6397e-31	0.355277	0.381	0.227	1.22636e-26
CCDC152	4.23608e-31	-0.259126	0.187	0.35	1.42731e-26
EMC10	5.98886e-31	-0.26466	0.372	0.563	2.01789e-26
GPM6B	7.19035e-31	0.337435	0.887	0.812	2.42272e-26
ID4	1.11034e-30	-0.302321	0.142	0.284	3.74118e-26
SOCS2	1.22672e-30	0.32576	0.304	0.161	4.13331e-26
PCBP4	2.51031e-30	-0.425511	0.588	0.73	8.45824e-26
ITSN1	4.46144e-30	-0.258758	0.42	0.592	1.50324e-25
AMOT	5.41699e-30	0.294137	0.371	0.226	1.8252e-25
HES1	1.33383e-29	-0.415079	0.298	0.446	4.49421e-25
MIS18A	1.4853e-29	-0.309683	0.506	0.643	5.00458e-25
RRP1B	1.70929e-29	-0.2561	0.414	0.58	5.75928e-25
PHGDH	1.96022e-29	-0.334869	0.634	0.758	6.60476e-25
CLU	8.0243e-29	-0.497337	0.576	0.71	2.70371e-24
ISYNA1	8.02464e-29	-0.334447	0.711	0.808	2.70382e-24
HHIP-AS1	1.06557e-28	0.281956	0.321	0.181	3.59032e-24
CALM2	1.65286e-28	-0.256319	0.996	0.997	5.56915e-24
RAB34	1.7117e-28	0.293145	0.764	0.66	5.76739e-24
TMEM50B	1.75719e-28	-0.28882	0.368	0.529	5.92069e-24
RTN3	2.09574e-28	-0.295586	0.809	0.885	7.0614e-24
NKX2-2	4.0415e-28	0.303938	0.375	0.215	1.36174e-23
UBC	8.21787e-28	-0.270956	0.919	0.954	2.76893e-23
HES4	8.70377e-28	-0.365961	0.771	0.855	2.93265e-23
RSPO1	1.83427e-27	-0.269371	0.056	0.161	6.18039e-23
RCN2	2.32021e-27	-0.254038	0.933	0.955	7.81772e-23
LINC01198	2.42542e-27	0.356323	0.36	0.223	8.17221e-23
ARPC1B	4.27576e-27	0.299422	0.497	0.364	1.44067e-22
NDN	7.91772e-27	-0.284742	0.648	0.777	2.6678e-22
TTYH1	8.49553e-27	-0.324293	0.915	0.893	2.86248e-22
NENF	1.10583e-26	-0.267777	0.435	0.586	3.726e-22
H2AFV	1.15192e-26	0.250265	0.948	0.92	3.88127e-22
CCT3	1.3661e-26	-0.256057	0.787	0.871	4.60294e-22
APOE	1.98044e-26	-0.280607	0.08	0.193	6.67289e-22
DBN1	8.80267e-26	-0.293357	0.719	0.812	2.96597e-21
SCCPDH	1.29713e-25	-0.251562	0.365	0.519	4.37055e-21
APLP1	1.31672e-25	-0.375412	0.6	0.724	4.43656e-21
PLD3	2.2378e-25	-0.327467	0.591	0.729	7.54006e-21
CNTNAP2	2.61811e-25	-0.413848	0.405	0.544	8.82147e-21
GSTP1	2.9482e-25	-0.330687	0.996	0.992	9.93366e-21
ALDOA	4.01032e-25	-0.313077	0.951	0.965	1.35124e-20
NKAIN4	4.64058e-25	-0.35573	0.446	0.591	1.5636e-20
TRH	4.75935e-25	-0.44685	0.036	0.125	1.60362e-20
GSTO1	1.06905e-24	0.295423	0.55	0.427	3.60207e-20
SEPT11	2.68353e-24	-0.264916	0.673	0.777	9.04188e-20
RGMA	1.53024e-23	0.257994	0.863	0.78	5.156e-19
CCND1	2.22985e-23	0.347652	0.758	0.687	7.51325e-19
AKR1B1	2.63823e-23	-0.264007	0.727	0.812	8.88926e-19
EMD	3.5367e-23	0.294904	0.663	0.572	1.19166e-18
ZIC1	3.72957e-23	-0.355704	0.15	0.274	1.25664e-18
CYYR1	4.75281e-23	-0.268808	0.572	0.685	1.60141e-18
TPPP3	6.5322e-23	-0.279557	0.167	0.297	2.20096e-18
ARID5B	8.60143e-23	0.283314	0.412	0.277	2.89817e-18
NR2F1	8.67955e-23	-0.297269	0.688	0.779	2.92449e-18
C8orf4	1.35655e-22	0.279197	0.255	0.138	4.57075e-18
TAGLN3	1.5141e-22	-0.554589	0.285	0.433	5.10161e-18
TCF7L2	4.46174e-22	0.297767	0.83	0.735	1.50334e-17
MAP1B	5.62584e-22	-0.42753	0.984	0.981	1.89557e-17
TUBB4B	9.89222e-22	-0.300848	0.758	0.85	3.33309e-17
H3F3B	3.03796e-21	-0.259655	0.998	0.999	1.02361e-16
FBLN1	3.07721e-21	0.281891	0.604	0.47	1.03684e-16
ENO1	4.07544e-21	-0.316043	0.965	0.974	1.37318e-16
SPARC	5.76877e-21	-0.37039	0.682	0.756	1.94373e-16
DLX2	6.04602e-21	-0.426913	0.04	0.12	2.03715e-16
CTGF	9.11896e-21	0.39969	0.301	0.182	3.07254e-16
ID1	1.08473e-20	-0.360626	0.143	0.255	3.65488e-16
CRMP1	3.11345e-20	-0.292952	0.639	0.747	1.04904e-15
YDJC	4.16157e-20	0.250844	0.457	0.351	1.4022e-15
DLL3	4.2309e-20	-0.396534	0.093	0.191	1.42556e-15
IGDCC3	8.43208e-20	-0.319149	0.818	0.863	2.84111e-15
UPP1	1.18904e-19	0.254115	0.471	0.356	4.00636e-15
TAX1BP3	6.88116e-19	0.251584	0.637	0.562	2.31854e-14
STMN4	2.80828e-18	-0.390555	0.265	0.393	9.46223e-14
NEFL	3.77858e-18	-0.328368	0.079	0.168	1.27316e-13
TUBB2A	3.79214e-18	-0.352757	0.638	0.744	1.27773e-13
NTRK2	5.4713e-18	0.304508	0.548	0.446	1.8435e-13
FAM57B	1.24649e-16	-0.279057	0.11	0.202	4.19991e-12
INA	1.42474e-16	-0.303134	0.064	0.142	4.80051e-12
GNG3	3.56069e-16	-0.324563	0.232	0.345	1.19974e-11
NEFM	3.94497e-16	-0.534775	0.077	0.159	1.32922e-11
RTN1	4.87262e-16	-0.434475	0.105	0.193	1.64178e-11
RP11-455F5.3	3.06039e-15	0.270105	0.26	0.167	1.03117e-10
KIF5C	5.6411e-15	-0.337628	0.488	0.59	1.90071e-10
MLLT11	6.9537e-15	-0.417958	0.925	0.943	2.34298e-10
TERF2IP	1.52086e-14	-0.272234	0.411	0.525	5.12437e-10
H1F0	2.80298e-13	0.299458	0.459	0.357	9.44437e-09
LDHA	4.07398e-13	-0.332111	0.372	0.471	1.37269e-08
CAPN6	1.26163e-12	0.252686	0.374	0.282	4.25092e-08
SYT1	2.43106e-12	-0.326924	0.397	0.499	8.19122e-08
ELAVL3	2.52649e-12	-0.261077	0.11	0.186	8.51277e-08
ELAVL2	7.59771e-11	-0.259191	0.124	0.197	2.55997e-06
STMN2	1.4191e-09	-0.71035	0.183	0.26	4.78152e-05
WSB1	9.7478e-09	0.300992	0.868	0.849	0.000328442
GAP43	3.14103e-08	-0.27963	0.177	0.247	0.00105834
PLP1	2.45639e-07	-0.327786	0.606	0.648	0.00827654
