# Supplementary material for: Altered patterning of trisomy 21 interneuron progenitors
Source: Stem Cell Reports. 2022 May 26;17(6):1366–79. doi: 10.1016/j.stemcr.2022.05.001 (PMC9214050; doi:10.1016/j.stemcr.2022.05.001)
Supplement: Table S3. Enrichment of DEGs between Ts21 and control [file mmc4.xlsx]

## Sheet: Table S3
Table S3 Enrichment of Differentially Expressed Genes between Ts21 and Control
GroupID	Category	Term	Description	LogP	Log(q-value)	InTerm_InList	Genes	Symbols
1_Summary	GO Biological Processes	GO:0031175	neuron projection development	-16.0743	-11.7276	30/639	333,348,351,1400,1627,2290,2596,2824,3251,3276,3280,3800,4131,4692,4747,5354,5727,5879,6647,7345,9315,9355,11075,26047,26227,26257,27023,50861,56963,81551,1191,226,7203,10694,1525,154796	APLP1,APOE,APP,CRMP1,DBN1,FOXG1,GAP43,GPM6B,HPRT1,PRMT1,HES1,KIF5C,MAP1B,NDN,NEFL,PLP1,PTCH1,RAC1,SOD1,UCHL1,NREP,LHX2,STMN2,CNTNAP2,PHGDH,NKX2-8,FOXB1,STMN3,RGMA,STMN4,CLU,ALDOA,CCT3,CCT8,CXADR,AMOT
1_Member	GO Biological Processes	GO:0031175	neuron projection development	-16.0743	-11.7276	30/639	333,348,351,1400,1627,2290,2596,2824,3251,3276,3280,3800,4131,4692,4747,5354,5727,5879,6647,7345,9315,9355,11075,26047,26227,26257,27023,50861,56963,81551	APLP1,APOE,APP,CRMP1,DBN1,FOXG1,GAP43,GPM6B,HPRT1,PRMT1,HES1,KIF5C,MAP1B,NDN,NEFL,PLP1,PTCH1,RAC1,SOD1,UCHL1,NREP,LHX2,STMN2,CNTNAP2,PHGDH,NKX2-8,FOXB1,STMN3,RGMA,STMN4
1_Member	GO Biological Processes	GO:0061564	axon development	-8.94142	-5.1968	17/380	333,351,1400,2290,2596,3800,4131,4692,4747,5354,5727,5879,7345,9315,9355,26257,27023	APLP1,APP,CRMP1,FOXG1,GAP43,KIF5C,MAP1B,NDN,NEFL,PLP1,PTCH1,RAC1,UCHL1,NREP,LHX2,NKX2-8,FOXB1
1_Member	GO Biological Processes	GO:0048812	neuron projection morphogenesis	-8.59321	-5.03765	18/455	333,351,1400,1627,2290,2596,3251,3800,4131,4692,4747,5727,5879,7345,9355,26047,26257,27023	APLP1,APP,CRMP1,DBN1,FOXG1,GAP43,HPRT1,KIF5C,MAP1B,NDN,NEFL,PTCH1,RAC1,UCHL1,LHX2,CNTNAP2,NKX2-8,FOXB1
1_Member	GO Biological Processes	GO:0120039	plasma membrane bounded cell projection morphogenesis	-8.53376	-5.03765	18/459	333,351,1400,1627,2290,2596,3251,3800,4131,4692,4747,5727,5879,7345,9355,26047,26257,27023	APLP1,APP,CRMP1,DBN1,FOXG1,GAP43,HPRT1,KIF5C,MAP1B,NDN,NEFL,PTCH1,RAC1,UCHL1,LHX2,CNTNAP2,NKX2-8,FOXB1
1_Member	GO Biological Processes	GO:0048858	cell projection morphogenesis	-8.47492	-5.03765	18/463	333,351,1400,1627,2290,2596,3251,3800,4131,4692,4747,5727,5879,7345,9355,26047,26257,27023	APLP1,APP,CRMP1,DBN1,FOXG1,GAP43,HPRT1,KIF5C,MAP1B,NDN,NEFL,PTCH1,RAC1,UCHL1,LHX2,CNTNAP2,NKX2-8,FOXB1
1_Member	GO Biological Processes	GO:0048667	cell morphogenesis involved in neuron differentiation	-8.4301	-5.03765	17/411	333,351,1400,2290,2596,3251,3280,3800,4131,4692,5727,5879,6647,7345,9355,26257,27023	APLP1,APP,CRMP1,FOXG1,GAP43,HPRT1,HES1,KIF5C,MAP1B,NDN,PTCH1,RAC1,SOD1,UCHL1,LHX2,NKX2-8,FOXB1
1_Member	GO Biological Processes	GO:0032990	cell part morphogenesis	-8.20357	-4.89828	18/482	333,351,1400,1627,2290,2596,3251,3800,4131,4692,4747,5727,5879,7345,9355,26047,26257,27023	APLP1,APP,CRMP1,DBN1,FOXG1,GAP43,HPRT1,KIF5C,MAP1B,NDN,NEFL,PTCH1,RAC1,UCHL1,LHX2,CNTNAP2,NKX2-8,FOXB1
1_Member	GO Biological Processes	GO:0000902	cell morphogenesis	-8.11296	-4.84545	21/673	333,351,1191,1400,1627,2290,2596,3251,3280,3800,4131,4692,4747,5727,5879,6647,7345,9355,26047,26257,27023	APLP1,APP,CLU,CRMP1,DBN1,FOXG1,GAP43,HPRT1,HES1,KIF5C,MAP1B,NDN,NEFL,PTCH1,RAC1,SOD1,UCHL1,LHX2,CNTNAP2,NKX2-8,FOXB1
1_Member	GO Biological Processes	GO:0032989	cellular component morphogenesis	-7.06325	-4.23508	18/573	333,351,1400,1627,2290,2596,3251,3800,4131,4692,4747,5727,5879,7345,9355,26047,26257,27023	APLP1,APP,CRMP1,DBN1,FOXG1,GAP43,HPRT1,KIF5C,MAP1B,NDN,NEFL,PTCH1,RAC1,UCHL1,LHX2,CNTNAP2,NKX2-8,FOXB1
1_Member	GO Biological Processes	GO:0007409	axonogenesis	-6.97849	-4.17587	14/342	333,351,1400,2290,2596,3800,4131,4692,5727,5879,7345,9355,26257,27023	APLP1,APP,CRMP1,FOXG1,GAP43,KIF5C,MAP1B,NDN,PTCH1,RAC1,UCHL1,LHX2,NKX2-8,FOXB1
1_Member	GO Biological Processes	GO:0000904	cell morphogenesis involved in differentiation	-6.9193	-4.17406	17/522	333,351,1400,2290,2596,3251,3280,3800,4131,4692,5727,5879,6647,7345,9355,26257,27023	APLP1,APP,CRMP1,FOXG1,GAP43,HPRT1,HES1,KIF5C,MAP1B,NDN,PTCH1,RAC1,SOD1,UCHL1,LHX2,NKX2-8,FOXB1
1_Member	GO Biological Processes	GO:0016198	axon choice point recognition	-4.97623	-2.65074	3/7	351,2290,2596	APP,FOXG1,GAP43
1_Member	GO Biological Processes	GO:0008038	neuron recognition	-4.68836	-2.41722	5/49	351,2290,2596,4692,26047	APP,FOXG1,GAP43,NDN,CNTNAP2
1_Member	GO Biological Processes	GO:0008037	cell recognition	-4.00092	-1.89232	8/210	226,351,2290,2596,4692,7203,10694,26047	ALDOA,APP,FOXG1,GAP43,NDN,CCT3,CCT8,CNTNAP2
1_Member	GO Biological Processes	GO:0007411	axon guidance	-3.76849	-1.72713	8/227	351,1400,2290,2596,3800,5727,5879,9355	APP,CRMP1,FOXG1,GAP43,KIF5C,PTCH1,RAC1,LHX2
1_Member	GO Biological Processes	GO:0097485	neuron projection guidance	-3.75548	-1.72055	8/228	351,1400,2290,2596,3800,5727,5879,9355	APP,CRMP1,FOXG1,GAP43,KIF5C,PTCH1,RAC1,LHX2
1_Member	GO Biological Processes	GO:0006935	chemotaxis	-2.59683	-0.907196	10/506	351,1400,1525,2290,2596,3800,5727,5879,9355,154796	APP,CRMP1,CXADR,FOXG1,GAP43,KIF5C,PTCH1,RAC1,LHX2,AMOT
1_Member	GO Biological Processes	GO:0042330	taxis	-2.57238	-0.887508	10/510	351,1400,1525,2290,2596,3800,5727,5879,9355,154796	APP,CRMP1,CXADR,FOXG1,GAP43,KIF5C,PTCH1,RAC1,LHX2,AMOT
2_Summary	GO Biological Processes	GO:0060322	head development	-13.671	-9.62531	30/787	333,351,522,805,1152,1280,1746,2290,3251,3280,3397,3400,4747,4821,4826,4915,5354,5456,5727,6658,6857,7545,8624,9118,9355,10971,26047,26227,27023,84159	APLP1,APP,ATP5PF,CALM2,CKB,COL2A1,DLX2,FOXG1,HPRT1,HES1,ID1,ID4,NEFL,NKX2-2,NNAT,NTRK2,PLP1,POU3F4,PTCH1,SOX3,SYT1,ZIC1,PSMG1,INA,LHX2,YWHAQ,CNTNAP2,PHGDH,FOXB1,ARID5B
2_Member	GO Biological Processes	GO:0060322	head development	-13.671	-9.62531	30/787	333,351,522,805,1152,1280,1746,2290,3251,3280,3397,3400,4747,4821,4826,4915,5354,5456,5727,6658,6857,7545,8624,9118,9355,10971,26047,26227,27023,84159	APLP1,APP,ATP5PF,CALM2,CKB,COL2A1,DLX2,FOXG1,HPRT1,HES1,ID1,ID4,NEFL,NKX2-2,NNAT,NTRK2,PLP1,POU3F4,PTCH1,SOX3,SYT1,ZIC1,PSMG1,INA,LHX2,YWHAQ,CNTNAP2,PHGDH,FOXB1,ARID5B
2_Member	GO Biological Processes	GO:0007420	brain development	-12.6624	-8.79288	28/742	333,351,522,805,1152,1746,2290,3251,3280,3397,3400,4747,4821,4826,4915,5354,5456,5727,6658,6857,7545,8624,9118,9355,10971,26047,26227,27023	APLP1,APP,ATP5PF,CALM2,CKB,DLX2,FOXG1,HPRT1,HES1,ID1,ID4,NEFL,NKX2-2,NNAT,NTRK2,PLP1,POU3F4,PTCH1,SOX3,SYT1,ZIC1,PSMG1,INA,LHX2,YWHAQ,CNTNAP2,PHGDH,FOXB1
2_Member	GO Biological Processes	GO:0030900	forebrain development	-5.71062	-3.2047	13/375	333,351,1746,2290,3251,3280,3400,4747,4915,6658,9355,26047,27023	APLP1,APP,DLX2,FOXG1,HPRT1,HES1,ID4,NEFL,NTRK2,SOX3,LHX2,CNTNAP2,FOXB1
2_Member	GO Biological Processes	GO:0021537	telencephalon development	-5.09756	-2.74403	10/247	1746,2290,3251,3280,3400,4747,4915,9355,26047,27023	DLX2,FOXG1,HPRT1,HES1,ID4,NEFL,NTRK2,LHX2,CNTNAP2,FOXB1
2_Member	GO Biological Processes	GO:0021761	limbic system development	-4.01015	-1.89646	6/108	1746,3400,4747,6658,26047,27023	DLX2,ID4,NEFL,SOX3,CNTNAP2,FOXB1
2_Member	GO Biological Processes	GO:0021543	pallium development	-3.78794	-1.74011	7/169	1746,2290,3400,4747,4915,9355,26047	DLX2,FOXG1,ID4,NEFL,NTRK2,LHX2,CNTNAP2
2_Member	GO Biological Processes	GO:0021987	cerebral cortex development	-2.99089	-1.18827	5/112	2290,4747,4915,9355,26047	FOXG1,NEFL,NTRK2,LHX2,CNTNAP2
2_Member	GO Biological Processes	GO:0021536	diencephalon development	-2.76502	-1.02256	4/75	3280,6658,26047,27023	HES1,SOX3,CNTNAP2,FOXB1
3_Summary	GO Biological Processes	GO:0042063	gliogenesis	-8.53414	-5.03765	13/214	351,1191,2290,2596,3280,3400,4692,4821,4915,5354,6647,26227,79006	APP,CLU,FOXG1,GAP43,HES1,ID4,NDN,NKX2-2,NTRK2,PLP1,SOD1,PHGDH,METRN
3_Member	GO Biological Processes	GO:0042063	gliogenesis	-8.53414	-5.03765	13/214	351,1191,2290,2596,3280,3400,4692,4821,4915,5354,6647,26227,79006	APP,CLU,FOXG1,GAP43,HES1,ID4,NDN,NKX2-2,NTRK2,PLP1,SOD1,PHGDH,METRN
3_Member	GO Biological Processes	GO:0010001	glial cell differentiation	-7.66742	-4.63655	11/167	351,1191,2596,3280,3400,4821,4915,5354,6647,26227,79006	APP,CLU,GAP43,HES1,ID4,NKX2-2,NTRK2,PLP1,SOD1,PHGDH,METRN
3_Member	GO Biological Processes	GO:0021782	glial cell development	-6.11232	-3.51383	8/108	351,1191,3400,4821,4915,5354,6647,26227	APP,CLU,ID4,NKX2-2,NTRK2,PLP1,SOD1,PHGDH
3_Member	GO Biological Processes	GO:0048709	oligodendrocyte differentiation	-4.05805	-1.93668	5/66	1191,3400,4821,4915,5354	CLU,ID4,NKX2-2,NTRK2,PLP1
3_Member	GO Biological Processes	GO:0014003	oligodendrocyte development	-3.72516	-1.69862	4/42	1191,3400,4821,5354	CLU,ID4,NKX2-2,PLP1
3_Member	GO Biological Processes	GO:0022010	central nervous system myelination	-3.25107	-1.37568	3/24	1191,3400,5354	CLU,ID4,PLP1
3_Member	GO Biological Processes	GO:0032291	axon ensheathment in central nervous system	-3.25107	-1.37568	3/24	1191,3400,5354	CLU,ID4,PLP1
3_Member	GO Biological Processes	GO:0042552	myelination	-3.04384	-1.2222	5/109	1191,3400,4915,5354,6647	CLU,ID4,NTRK2,PLP1,SOD1
3_Member	GO Biological Processes	GO:0007272	ensheathment of neurons	-3.00836	-1.20025	5/111	1191,3400,4915,5354,6647	CLU,ID4,NTRK2,PLP1,SOD1
3_Member	GO Biological Processes	GO:0008366	axon ensheathment	-3.00836	-1.20025	5/111	1191,3400,4915,5354,6647	CLU,ID4,NTRK2,PLP1,SOD1
3_Member	GO Biological Processes	GO:0048708	astrocyte differentiation	-2.27336	-0.690103	3/52	351,4821,5354	APP,NKX2-2,PLP1
4_Summary	KEGG Pathway	hsa05022	Pathways of neurodegeneration - multiple diseases	-8.28785	-4.94116	18/476	351,522,539,805,3028,3800,4731,4741,4747,5879,6647,7280,7316,7345,7846,10383,203068,347733,1280,1291,1400,2596,5216,6166,6232,6235,6453,9355,10095,51065,56963,2785,2787,7203,10694,54331,10971,3021,30851,94239,348,10313,2353,2950,3005,3159,3397,7001,54386,6934,1152,1627,2010,11075,6857,521,91978,595,10735,54069,57060,5727,64399,3400,6651,23157,57348,2495,6678,3190,3251	APP,ATP5PF,ATP5PO,CALM2,HSD17B10,KIF5C,NDUFV3,NEFM,NEFL,RAC1,SOD1,TUBB2A,UBC,UCHL1,TUBA1A,TUBB4B,TUBB,TUBB2B,COL2A1,COL6A1,CRMP1,GAP43,PFN1,RPL36AL,RPS27,RPS29,ITSN1,LHX2,ARPC1B,RPS27L,RGMA,GNG3,GNG5,CCT3,CCT8,GNG2,YWHAQ,H3-3B,TAX1BP3,H2AZ2,APOE,RTN3,FOS,GSTP1,H1-0,HMGA1,ID1,PRDX2,TERF2IP,TCF7L2,CKB,DBN1,EMD,STMN2,SYT1,ATP5ME,TPGS1,CCND1,STAG2,MIS18A,PCBP4,PTCH1,HHIP,ID4,SON,SEPTIN6,TTYH1,FTH1,SP…
4_Member	KEGG Pathway	hsa05022	Pathways of neurodegeneration - multiple diseases	-8.28785	-4.94116	18/476	351,522,539,805,3028,3800,4731,4741,4747,5879,6647,7280,7316,7345,7846,10383,203068,347733	APP,ATP5PF,ATP5PO,CALM2,HSD17B10,KIF5C,NDUFV3,NEFM,NEFL,RAC1,SOD1,TUBB2A,UBC,UCHL1,TUBA1A,TUBB4B,TUBB,TUBB2B
4_Member	Reactome Gene Sets	R-HSA-422475	Axon guidance	-8.05956	-4.82682	19/552	1280,1291,1400,2596,5216,5879,6166,6232,6235,6453,7280,7316,7846,9355,10095,10383,51065,56963,347733	COL2A1,COL6A1,CRMP1,GAP43,PFN1,RAC1,RPL36AL,RPS27,RPS29,ITSN1,TUBB2A,UBC,TUBA1A,LHX2,ARPC1B,TUBB4B,RPS27L,RGMA,TUBB2B
4_Member	Reactome Gene Sets	R-HSA-390466	Chaperonin-mediated protein folding	-7.90669	-4.76412	9/91	2785,2787,7203,7280,7846,10383,10694,54331,347733	GNG3,GNG5,CCT3,TUBB2A,TUBA1A,TUBB4B,CCT8,GNG2,TUBB2B
4_Member	Reactome Gene Sets	R-HSA-389960	Formation of tubulin folding intermediates by CCT/TriC	-7.84079	-4.72455	6/25	7203,7280,7846,10383,10694,347733	CCT3,TUBB2A,TUBA1A,TUBB4B,CCT8,TUBB2B
4_Member	Reactome Gene Sets	R-HSA-9675108	Nervous system development	-7.75232	-4.66091	19/577	1280,1291,1400,2596,5216,5879,6166,6232,6235,6453,7280,7316,7846,9355,10095,10383,51065,56963,347733	COL2A1,COL6A1,CRMP1,GAP43,PFN1,RAC1,RPL36AL,RPS27,RPS29,ITSN1,TUBB2A,UBC,TUBA1A,LHX2,ARPC1B,TUBB4B,RPS27L,RGMA,TUBB2B
4_Member	Reactome Gene Sets	R-HSA-391251	Protein folding	-7.66102	-4.63655	9/97	2785,2787,7203,7280,7846,10383,10694,54331,347733	GNG3,GNG5,CCT3,TUBB2A,TUBA1A,TUBB4B,CCT8,GNG2,TUBB2B
4_Member	Reactome Gene Sets	R-HSA-389957	Prefoldin mediated transfer of substrate to CCT/TriC	-7.52033	-4.53537	6/28	7203,7280,7846,10383,10694,347733	CCT3,TUBB2A,TUBA1A,TUBB4B,CCT8,TUBB2B
4_Member	KEGG Pathway	hsa05012	Parkinson disease	-7.40762	-4.45888	13/266	522,539,805,3800,4731,6647,7280,7316,7345,7846,10383,203068,347733	ATP5PF,ATP5PO,CALM2,KIF5C,NDUFV3,SOD1,TUBB2A,UBC,UCHL1,TUBA1A,TUBB4B,TUBB,TUBB2B
4_Member	Reactome Gene Sets	R-HSA-389958	Cooperation of Prefoldin and TriC/CCT in actin and tubulin folding	-7.14897	-4.30744	6/32	7203,7280,7846,10383,10694,347733	CCT3,TUBB2A,TUBA1A,TUBB4B,CCT8,TUBB2B
4_Member	Reactome Gene Sets	R-HSA-5626467	RHO GTPases activate IQGAPs	-7.14897	-4.30744	6/32	805,5879,7280,7846,10383,347733	CALM2,RAC1,TUBB2A,TUBA1A,TUBB4B,TUBB2B
4_Member	WikiPathways	WP2272	Pathogenic Escherichia coli infection	-7.03594	-4.22073	7/55	7280,7846,10095,10383,10971,203068,347733	TUBB2A,TUBA1A,ARPC1B,TUBB4B,YWHAQ,TUBB,TUBB2B
4_Member	KEGG Pathway	hsa05014	Amyotrophic lateral sclerosis	-6.64886	-3.91495	14/364	522,539,3800,4731,4741,4747,5216,5879,6647,7280,7846,10383,203068,347733	ATP5PF,ATP5PO,KIF5C,NDUFV3,NEFM,NEFL,PFN1,RAC1,SOD1,TUBB2A,TUBA1A,TUBB4B,TUBB,TUBB2B
4_Member	Reactome Gene Sets	R-HSA-195258	RHO GTPase Effectors	-6.37423	-3.70384	13/327	805,3021,5216,5879,6232,7280,7846,10095,10383,10971,30851,94239,347733	CALM2,H3-3B,PFN1,RAC1,RPS27,TUBB2A,TUBA1A,ARPC1B,TUBB4B,YWHAQ,TAX1BP3,H2AZ2,TUBB2B
4_Member	KEGG Pathway	hsa05010	Alzheimer disease	-6.36928	-3.70384	14/384	348,351,522,539,805,3028,3800,4731,7280,7846,10313,10383,203068,347733	APOE,APP,ATP5PF,ATP5PO,CALM2,HSD17B10,KIF5C,NDUFV3,TUBB2A,TUBA1A,RTN3,TUBB4B,TUBB,TUBB2B
4_Member	Reactome Gene Sets	R-HSA-1445148	Translocation of SLC2A4 (GLUT4) to the plasma membrane	-6.21736	-3.61104	7/72	805,5879,7280,7846,10383,10971,347733	CALM2,RAC1,TUBB2A,TUBA1A,TUBB4B,YWHAQ,TUBB2B
4_Member	Reactome Gene Sets	R-HSA-2262752	Cellular responses to stress	-5.94351	-3.36026	19/757	2353,2950,3005,3021,3159,3397,6166,6232,6235,6647,7001,7280,7316,7846,10383,51065,54386,94239,347733	FOS,GSTP1,H1-0,H3-3B,HMGA1,ID1,RPL36AL,RPS27,RPS29,SOD1,PRDX2,TUBB2A,UBC,TUBA1A,TUBB4B,RPS27L,TERF2IP,H2AZ2,TUBB2B
4_Member	KEGG Pathway	hsa05132	Salmonella infection	-5.92	-3.34416	11/249	2353,3800,5216,5879,6934,7280,7846,10095,10383,203068,347733	FOS,KIF5C,PFN1,RAC1,TCF7L2,TUBB2A,TUBA1A,ARPC1B,TUBB4B,TUBB,TUBB2B
4_Member	Reactome Gene Sets	R-HSA-438064	Post NMDA receptor activation events	-5.90351	-3.34216	7/80	805,4747,5879,7280,7846,10383,347733	CALM2,NEFL,RAC1,TUBB2A,TUBA1A,TUBB4B,TUBB2B
4_Member	Reactome Gene Sets	R-HSA-9619483	Activation of AMPK downstream of NMDARs	-5.84619	-3.30568	5/29	805,7280,7846,10383,347733	CALM2,TUBB2A,TUBA1A,TUBB4B,TUBB2B
4_Member	Reactome Gene Sets	R-HSA-8953897	Cellular responses to stimuli	-5.82652	-3.29275	19/771	2353,2950,3005,3021,3159,3397,6166,6232,6235,6647,7001,7280,7316,7846,10383,51065,54386,94239,347733	FOS,GSTP1,H1-0,H3-3B,HMGA1,ID1,RPL36AL,RPS27,RPS29,SOD1,PRDX2,TUBB2A,UBC,TUBA1A,TUBB4B,RPS27L,TERF2IP,H2AZ2,TUBB2B
4_Member	Reactome Gene Sets	R-HSA-112314	Neurotransmitter receptors and postsynaptic signal transmission	-5.81686	-3.28972	10/205	805,2785,2787,4747,5879,7280,7846,10383,54331,347733	CALM2,GNG3,GNG5,NEFL,RAC1,TUBB2A,TUBA1A,TUBB4B,GNG2,TUBB2B
4_Member	Reactome Gene Sets	R-HSA-194315	Signaling by Rho GTPases	-5.74298	-3.22237	18/707	805,1152,1627,2010,3021,5216,5879,6232,6453,7280,7846,10095,10383,10971,11075,30851,94239,347733	CALM2,CKB,DBN1,EMD,H3-3B,PFN1,RAC1,RPS27,ITSN1,TUBB2A,TUBA1A,ARPC1B,TUBB4B,YWHAQ,STMN2,TAX1BP3,H2AZ2,TUBB2B
4_Member	WikiPathways	WP5124	Alzheimer's disease	-5.6259	-3.13655	11/267	348,351,805,3028,3800,7280,7846,10313,10383,203068,347733	APOE,APP,CALM2,HSD17B10,KIF5C,TUBB2A,TUBA1A,RTN3,TUBB4B,TUBB,TUBB2B
4_Member	Reactome Gene Sets	R-HSA-9716542	Signaling by Rho GTPases, Miro GTPases and RHOBTB3	-5.60712	-3.12376	18/723	805,1152,1627,2010,3021,5216,5879,6232,6453,7280,7846,10095,10383,10971,11075,30851,94239,347733	CALM2,CKB,DBN1,EMD,H3-3B,PFN1,RAC1,RPS27,ITSN1,TUBB2A,TUBA1A,ARPC1B,TUBB4B,YWHAQ,STMN2,TAX1BP3,H2AZ2,TUBB2B
4_Member	Reactome Gene Sets	R-HSA-112315	Transmission across Chemical Synapses	-5.57917	-3.10171	11/270	805,2785,2787,4747,5879,6857,7280,7846,10383,54331,347733	CALM2,GNG3,GNG5,NEFL,RAC1,SYT1,TUBB2A,TUBA1A,TUBB4B,GNG2,TUBB2B
4_Member	KEGG Pathway	hsa05020	Prion disease	-5.53304	-3.07285	11/273	522,539,3800,4731,5879,6647,7280,7846,10383,203068,347733	ATP5PF,ATP5PO,KIF5C,NDUFV3,RAC1,SOD1,TUBB2A,TUBA1A,TUBB4B,TUBB,TUBB2B
4_Member	Reactome Gene Sets	R-HSA-442755	Activation of NMDA receptors and postsynaptic events	-5.46128	-3.0238	7/93	805,4747,5879,7280,7846,10383,347733	CALM2,NEFL,RAC1,TUBB2A,TUBA1A,TUBB4B,TUBB2B
4_Member	Reactome Gene Sets	R-HSA-190840	Microtubule-dependent trafficking of connexons from Golgi to the plasma membrane	-5.23303	-2.83574	4/18	7280,7846,10383,347733	TUBB2A,TUBA1A,TUBB4B,TUBB2B
4_Member	Reactome Gene Sets	R-HSA-1852241	Organelle biogenesis and maintenance	-5.19838	-2.80992	11/296	521,522,539,805,7203,7280,7846,10383,10694,203068,347733	ATP5ME,ATP5PF,ATP5PO,CALM2,CCT3,TUBB2A,TUBA1A,TUBB4B,CCT8,TUBB,TUBB2B
4_Member	Reactome Gene Sets	R-HSA-190872	Transport of connexons to the plasma membrane	-5.13268	-2.76452	4/19	7280,7846,10383,347733	TUBB2A,TUBA1A,TUBB4B,TUBB2B
4_Member	Reactome Gene Sets	R-HSA-9609736	Assembly and cell surface presentation of NMDA receptors	-5.07485	-2.72816	5/41	4747,7280,7846,10383,347733	NEFL,TUBB2A,TUBA1A,TUBB4B,TUBB2B
4_Member	Reactome Gene Sets	R-HSA-8955332	Carboxyterminal post-translational modifications of tubulin	-5.02219	-2.68834	5/42	7280,7846,10383,91978,347733	TUBB2A,TUBA1A,TUBB4B,TPGS1,TUBB2B
4_Member	Reactome Gene Sets	R-HSA-9646399	Aggrephagy	-4.9709	-2.64952	5/43	7280,7316,7846,10383,347733	TUBB2A,UBC,TUBA1A,TUBB4B,TUBB2B
4_Member	Reactome Gene Sets	R-HSA-389977	Post-chaperonin tubulin folding pathway	-4.86378	-2.55849	4/22	7280,7846,10383,347733	TUBB2A,TUBA1A,TUBB4B,TUBB2B
4_Member	WikiPathways	WP2059	Alzheimer's disease and miRNA effects	-4.67323	-2.40933	11/337	348,351,805,3028,3800,7280,7846,10313,10383,203068,347733	APOE,APP,CALM2,HSD17B10,KIF5C,TUBB2A,TUBA1A,RTN3,TUBB4B,TUBB,TUBB2B
4_Member	Reactome Gene Sets	R-HSA-1640170	Cell Cycle	-4.65488	-2.39456	16/691	595,2010,3021,6232,7280,7316,7846,10383,10735,10971,54069,54386,57060,94239,203068,347733	CCND1,EMD,H3-3B,RPS27,TUBB2A,UBC,TUBA1A,TUBB4B,STAG2,YWHAQ,MIS18A,TERF2IP,PCBP4,H2AZ2,TUBB,TUBB2B
4_Member	Reactome Gene Sets	R-HSA-112316	Neuronal System	-4.58089	-2.338	12/410	805,2785,2787,4747,5879,6857,7280,7846,10313,10383,54331,347733	CALM2,GNG3,GNG5,NEFL,RAC1,SYT1,TUBB2A,TUBA1A,RTN3,TUBB4B,GNG2,TUBB2B
4_Member	KEGG Pathway	hsa05016	Huntington disease	-4.30151	-2.10905	10/306	522,539,3800,4731,6647,7280,7846,10383,203068,347733	ATP5PF,ATP5PO,KIF5C,NDUFV3,SOD1,TUBB2A,TUBA1A,TUBB4B,TUBB,TUBB2B
4_Member	Reactome Gene Sets	R-HSA-5663220	RHO GTPases Activate Formins	-4.30006	-2.10905	7/140	5216,5879,6232,7280,7846,10383,347733	PFN1,RAC1,RPS27,TUBB2A,TUBA1A,TUBB4B,TUBB2B
4_Member	Reactome Gene Sets	R-HSA-9668328	Sealing of the nuclear envelope (NE) by ESCRT-III	-4.25094	-2.07157	4/31	7280,7846,10383,347733	TUBB2A,TUBA1A,TUBB4B,TUBB2B
4_Member	KEGG Pathway	hsa05130	Pathogenic Escherichia coli infection	-4.19437	-2.03795	8/197	2353,5879,7280,7846,10095,10383,203068,347733	FOS,RAC1,TUBB2A,TUBA1A,ARPC1B,TUBB4B,TUBB,TUBB2B
4_Member	Reactome Gene Sets	R-HSA-5358351	Signaling by Hedgehog	-4.12886	-1.989	7/149	5727,7280,7316,7846,10383,64399,347733	PTCH1,TUBB2A,UBC,TUBA1A,TUBB4B,HHIP,TUBB2B
4_Member	Reactome Gene Sets	R-HSA-190861	Gap junction assembly	-3.99014	-1.88897	4/36	7280,7846,10383,347733	TUBB2A,TUBA1A,TUBB4B,TUBB2B
4_Member	WikiPathways	WP2359	Parkin-ubiquitin proteasomal system pathway	-3.93588	-1.84205	5/70	7280,7846,10383,203068,347733	TUBB2A,TUBA1A,TUBB4B,TUBB,TUBB2B
4_Member	Reactome Gene Sets	R-HSA-5610787	Hedgehog 'off' state	-3.90163	-1.81262	6/113	5727,7280,7316,7846,10383,347733	PTCH1,TUBB2A,UBC,TUBA1A,TUBB4B,TUBB2B
4_Member	Reactome Gene Sets	R-HSA-68886	M Phase	-3.83655	-1.76402	11/418	2010,3021,6232,7280,7316,7846,10383,10735,94239,203068,347733	EMD,H3-3B,RPS27,TUBB2A,UBC,TUBA1A,TUBB4B,STAG2,H2AZ2,TUBB,TUBB2B
4_Member	Reactome Gene Sets	R-HSA-2995410	Nuclear Envelope (NE) Reassembly	-3.79365	-1.7417	5/75	2010,7280,7846,10383,347733	EMD,TUBB2A,TUBA1A,TUBB4B,TUBB2B
4_Member	Reactome Gene Sets	R-HSA-373760	L1CAM interactions	-3.77842	-1.73276	6/119	2596,5879,7280,7846,10383,347733	GAP43,RAC1,TUBB2A,TUBA1A,TUBB4B,TUBB2B
4_Member	Reactome Gene Sets	R-HSA-8852276	The role of GTSE1 in G2/M progression after G2 checkpoint	-3.7397	-1.71029	5/77	7280,7316,7846,10383,347733	TUBB2A,UBC,TUBA1A,TUBB4B,TUBB2B
4_Member	GO Biological Processes	GO:0000278	mitotic cell cycle	-3.68389	-1.66762	13/588	595,805,3400,6651,7280,7846,10383,10735,23157,51065,57348,203068,347733	CCND1,CALM2,ID4,SON,TUBB2A,TUBA1A,TUBB4B,STAG2,SEPTIN6,RPS27L,TTYH1,TUBB,TUBB2B
4_Member	Reactome Gene Sets	R-HSA-5653656	Vesicle-mediated transport	-3.65511	-1.64555	14/673	348,351,805,2495,5879,6453,6678,6857,7280,7316,7846,10383,10971,347733	APOE,APP,CALM2,FTH1,RAC1,ITSN1,SPARC,SYT1,TUBB2A,UBC,TUBA1A,TUBB4B,YWHAQ,TUBB2B
4_Member	Reactome Gene Sets	R-HSA-68882	Mitotic Anaphase	-3.65378	-1.64555	8/236	2010,6232,7280,7316,7846,10383,10735,347733	EMD,RPS27,TUBB2A,UBC,TUBA1A,TUBB4B,STAG2,TUBB2B
4_Member	Reactome Gene Sets	R-HSA-2500257	Resolution of Sister Chromatid Cohesion	-3.64336	-1.64107	6/126	6232,7280,7846,10383,10735,347733	RPS27,TUBB2A,TUBA1A,TUBB4B,STAG2,TUBB2B
4_Member	Reactome Gene Sets	R-HSA-2555396	Mitotic Metaphase and Anaphase	-3.64136	-1.64103	8/237	2010,6232,7280,7316,7846,10383,10735,347733	EMD,RPS27,TUBB2A,UBC,TUBA1A,TUBB4B,STAG2,TUBB2B
4_Member	Reactome Gene Sets	R-HSA-9663891	Selective autophagy	-3.63634	-1.63806	5/81	7280,7316,7846,10383,347733	TUBB2A,UBC,TUBA1A,TUBB4B,TUBB2B
4_Member	Reactome Gene Sets	R-HSA-190828	Gap junction trafficking	-3.53429	-1.56418	4/47	7280,7846,10383,347733	TUBB2A,TUBA1A,TUBB4B,TUBB2B
4_Member	Reactome Gene Sets	R-HSA-437239	Recycling pathway of L1	-3.53429	-1.56418	4/47	7280,7846,10383,347733	TUBB2A,TUBA1A,TUBB4B,TUBB2B
4_Member	KEGG Pathway	hsa04540	Gap junction	-3.46857	-1.51508	5/88	7280,7846,10383,203068,347733	TUBB2A,TUBA1A,TUBB4B,TUBB,TUBB2B
4_Member	Reactome Gene Sets	R-HSA-157858	Gap junction trafficking and regulation	-3.46411	-1.51508	4/49	7280,7846,10383,347733	TUBB2A,TUBA1A,TUBB4B,TUBB2B
4_Member	Reactome Gene Sets	R-HSA-2467813	Separation of Sister Chromatids	-3.46382	-1.51508	7/191	6232,7280,7316,7846,10383,10735,347733	RPS27,TUBB2A,UBC,TUBA1A,TUBB4B,STAG2,TUBB2B
4_Member	Reactome Gene Sets	R-HSA-6811436	COPI-independent Golgi-to-ER retrograde traffic	-3.39702	-1.47126	4/51	7280,7846,10383,347733	TUBB2A,TUBA1A,TUBB4B,TUBB2B
4_Member	Reactome Gene Sets	R-HSA-380320	Recruitment of NuMA to mitotic centrosomes	-3.33633	-1.42101	5/94	7280,7846,10383,203068,347733	TUBB2A,TUBA1A,TUBB4B,TUBB,TUBB2B
4_Member	Reactome Gene Sets	R-HSA-5617833	Cilium Assembly	-3.3309	-1.41878	7/201	7203,7280,7846,10383,10694,203068,347733	CCT3,TUBB2A,TUBA1A,TUBB4B,CCT8,TUBB,TUBB2B
4_Member	Reactome Gene Sets	R-HSA-69278	Cell Cycle, Mitotic	-3.32006	-1.41112	12/560	595,2010,3021,6232,7280,7316,7846,10383,10735,94239,203068,347733	CCND1,EMD,H3-3B,RPS27,TUBB2A,UBC,TUBA1A,TUBB4B,STAG2,H2AZ2,TUBB,TUBB2B
4_Member	Reactome Gene Sets	R-HSA-5620924	Intraflagellar transport	-3.30164	-1.399	4/54	7280,7846,10383,347733	TUBB2A,TUBA1A,TUBB4B,TUBB2B
4_Member	Reactome Gene Sets	R-HSA-68877	Mitotic Prometaphase	-3.29256	-1.39458	7/204	6232,7280,7846,10383,10735,203068,347733	RPS27,TUBB2A,TUBA1A,TUBB4B,STAG2,TUBB,TUBB2B
4_Member	Reactome Gene Sets	R-HSA-3371497	HSP90 chaperone cycle for steroid hormone receptors (SHR) in the presence of ligand	-3.27115	-1.38673	4/55	7280,7846,10383,347733	TUBB2A,TUBA1A,TUBB4B,TUBB2B
4_Member	KEGG Pathway	hsa04145	Phagosome	-3.20854	-1.34186	6/152	5879,7280,7846,10383,203068,347733	RAC1,TUBB2A,TUBA1A,TUBB4B,TUBB,TUBB2B
4_Member	Reactome Gene Sets	R-HSA-983189	Kinesins	-3.15501	-1.30659	4/59	7280,7846,10383,347733	TUBB2A,TUBA1A,TUBB4B,TUBB2B
4_Member	Reactome Gene Sets	R-HSA-983231	Factors involved in megakaryocyte development and platelet production	-2.98231	-1.18093	6/168	3021,5879,7280,7846,10383,347733	H3-3B,RAC1,TUBB2A,TUBA1A,TUBB4B,TUBB2B
4_Member	Reactome Gene Sets	R-HSA-9648025	EML4 and NUDC in mitotic spindle formation	-2.90618	-1.12606	5/117	6232,7280,7846,10383,347733	RPS27,TUBB2A,TUBA1A,TUBB4B,TUBB2B
4_Member	Reactome Gene Sets	R-HSA-199991	Membrane Trafficking	-2.85562	-1.08412	12/634	351,805,2495,5879,6453,6857,7280,7316,7846,10383,10971,347733	APP,CALM2,FTH1,RAC1,ITSN1,SYT1,TUBB2A,UBC,TUBA1A,TUBB4B,YWHAQ,TUBB2B
4_Member	Reactome Gene Sets	R-HSA-69275	G2/M Transition	-2.64259	-0.938147	6/196	7280,7316,7846,10383,203068,347733	TUBB2A,UBC,TUBA1A,TUBB4B,TUBB,TUBB2B
4_Member	Reactome Gene Sets	R-HSA-453274	Mitotic G2-G2/M phases	-2.62062	-0.92424	6/198	7280,7316,7846,10383,203068,347733	TUBB2A,UBC,TUBA1A,TUBB4B,TUBB,TUBB2B
4_Member	Reactome Gene Sets	R-HSA-1632852	Macroautophagy	-2.61896	-0.923895	5/136	7280,7316,7846,10383,347733	TUBB2A,UBC,TUBA1A,TUBB4B,TUBB2B
4_Member	Reactome Gene Sets	R-HSA-2565942	Regulation of PLK1 Activity at G2/M Transition	-2.5117	-0.846258	4/88	7316,7846,10383,203068	UBC,TUBA1A,TUBB4B,TUBB
4_Member	Reactome Gene Sets	R-HSA-9612973	Autophagy	-2.42386	-0.792888	5/151	7280,7316,7846,10383,347733	TUBB2A,UBC,TUBA1A,TUBB4B,TUBB2B
4_Member	Reactome Gene Sets	R-HSA-6811434	COPI-dependent Golgi-to-ER retrograde traffic	-2.32874	-0.724782	4/99	7280,7846,10383,347733	TUBB2A,TUBA1A,TUBB4B,TUBB2B
4_Member	Reactome Gene Sets	R-HSA-9609646	HCMV Infection	-2.31765	-0.717594	5/160	3190,7280,7846,10383,347733	HNRNPK,TUBB2A,TUBA1A,TUBB4B,TUBB2B
4_Member	Reactome Gene Sets	R-HSA-6807878	COPI-mediated anterograde transport	-2.29801	-0.705445	4/101	7280,7846,10383,347733	TUBB2A,TUBA1A,TUBB4B,TUBB2B
4_Member	GO Biological Processes	GO:0001909	leukocyte mediated cytotoxicity	-2.29702	-0.705445	3/51	3251,10383,203068	HPRT1,TUBB4B,TUBB
4_Member	Reactome Gene Sets	R-HSA-2132295	MHC class II antigen presentation	-2.00079	-0.492328	4/123	7280,7846,10383,347733	TUBB2A,TUBA1A,TUBB4B,TUBB2B
5_Summary	WikiPathways	WP4629	Aerobic glycolysis	-7.98134	-4.78755	5/12	226,2023,3939,5315,7167,3945,26227,231,521,522,539,4731,5502,6888,3251,7378,9446,51477,150223,2353,805,2719,7316,1152,8835	ALDOA,ENO1,LDHA,PKM,TPI1,LDHB,PHGDH,AKR1B1,ATP5ME,ATP5PF,ATP5PO,NDUFV3,PPP1R1A,TALDO1,HPRT1,UPP1,GSTO1,ISYNA1,YDJC,FOS,CALM2,GPC3,UBC,CKB,SOCS2
5_Member	WikiPathways	WP4629	Aerobic glycolysis	-7.98134	-4.78755	5/12	226,2023,3939,5315,7167	ALDOA,ENO1,LDHA,PKM,TPI1
5_Member	WikiPathways	WP534	Glycolysis and gluconeogenesis	-6.22718	-3.61104	6/45	226,2023,3939,3945,5315,7167	ALDOA,ENO1,LDHA,LDHB,PKM,TPI1
5_Member	WikiPathways	WP4018	Clear cell renal cell carcinoma pathways	-5.65623	-3.1608	7/87	226,2023,3939,3945,5315,7167,26227	ALDOA,ENO1,LDHA,LDHB,PKM,TPI1,PHGDH
5_Member	GO Biological Processes	GO:0006091	generation of precursor metabolites and energy	-5.5485	-3.08262	13/388	226,231,521,522,539,2023,3939,4731,5315,5502,6888,7167,26227	ALDOA,AKR1B1,ATP5ME,ATP5PF,ATP5PO,ENO1,LDHA,NDUFV3,PKM,PPP1R1A,TALDO1,TPI1,PHGDH
5_Member	GO Biological Processes	GO:0006090	pyruvate metabolic process	-5.47528	-3.02622	6/60	226,2023,3939,3945,5315,7167	ALDOA,ENO1,LDHA,LDHB,PKM,TPI1
5_Member	WikiPathways	WP1946	Cori cycle	-5.33986	-2.9226	4/17	226,3939,6888,7167	ALDOA,LDHA,TALDO1,TPI1
5_Member	KEGG Pathway	hsa00010	Glycolysis / Gluconeogenesis	-5.19282	-2.80992	6/67	226,2023,3939,3945,5315,7167	ALDOA,ENO1,LDHA,LDHB,PKM,TPI1
5_Member	GO Biological Processes	GO:0006096	glycolytic process	-5.18454	-2.80633	5/39	226,2023,3939,5315,7167	ALDOA,ENO1,LDHA,PKM,TPI1
5_Member	GO Biological Processes	GO:0006757	ATP generation from ADP	-5.12894	-2.76452	5/40	226,2023,3939,5315,7167	ALDOA,ENO1,LDHA,PKM,TPI1
5_Member	GO Biological Processes	GO:0046034	ATP metabolic process	-5.09508	-2.74403	9/195	226,521,522,539,2023,3939,4731,5315,7167	ALDOA,ATP5ME,ATP5PF,ATP5PO,ENO1,LDHA,NDUFV3,PKM,TPI1
5_Member	KEGG Pathway	hsa01230	Biosynthesis of amino acids	-4.90751	-2.59021	6/75	226,2023,5315,6888,7167,26227	ALDOA,ENO1,PKM,TALDO1,TPI1,PHGDH
5_Member	GO Biological Processes	GO:0046031	ADP metabolic process	-4.73271	-2.45048	5/48	226,2023,3939,5315,7167	ALDOA,ENO1,LDHA,PKM,TPI1
5_Member	GO Biological Processes	GO:0006165	nucleoside diphosphate phosphorylation	-4.36587	-2.14951	5/57	226,2023,3939,5315,7167	ALDOA,ENO1,LDHA,PKM,TPI1
5_Member	GO Biological Processes	GO:0046939	nucleotide phosphorylation	-4.3291	-2.12229	5/58	226,2023,3939,5315,7167	ALDOA,ENO1,LDHA,PKM,TPI1
5_Member	WikiPathways	WP5049	Glycolysis in senescence	-4.31154	-2.10905	3/11	2023,3939,5315	ENO1,LDHA,PKM
5_Member	GO Biological Processes	GO:0009135	purine nucleoside diphosphate metabolic process	-4.22287	-2.04937	5/61	226,2023,3939,5315,7167	ALDOA,ENO1,LDHA,PKM,TPI1
5_Member	GO Biological Processes	GO:0009179	purine ribonucleoside diphosphate metabolic process	-4.22287	-2.04937	5/61	226,2023,3939,5315,7167	ALDOA,ENO1,LDHA,PKM,TPI1
5_Member	GO Biological Processes	GO:0009259	ribonucleotide metabolic process	-4.13988	-1.99459	10/320	226,521,522,539,2023,3251,3939,5315,7167,7378	ALDOA,ATP5ME,ATP5PF,ATP5PO,ENO1,HPRT1,LDHA,PKM,TPI1,UPP1
5_Member	GO Biological Processes	GO:0005975	carbohydrate metabolic process	-4.08352	-1.95432	12/462	226,231,2023,3939,3945,5315,5502,6888,7167,9446,51477,150223	ALDOA,AKR1B1,ENO1,LDHA,LDHB,PKM,PPP1R1A,TALDO1,TPI1,GSTO1,ISYNA1,YDJC
5_Member	Canonical Pathways	M255	PID HIF1 TFPATHWAY	-4.05805	-1.93668	5/66	226,2023,2353,3939,5315	ALDOA,ENO1,FOS,LDHA,PKM
5_Member	GO Biological Processes	GO:0019693	ribose phosphate metabolic process	-4.0297	-1.91346	10/330	226,521,522,539,2023,3251,3939,5315,7167,7378	ALDOA,ATP5ME,ATP5PF,ATP5PO,ENO1,HPRT1,LDHA,PKM,TPI1,UPP1
5_Member	GO Biological Processes	GO:0009185	ribonucleoside diphosphate metabolic process	-3.93588	-1.84205	5/70	226,2023,3939,5315,7167	ALDOA,ENO1,LDHA,PKM,TPI1
5_Member	KEGG Pathway	hsa01200	Carbon metabolism	-3.85974	-1.78023	6/115	226,2023,5315,6888,7167,26227	ALDOA,ENO1,PKM,TALDO1,TPI1,PHGDH
5_Member	Reactome Gene Sets	R-HSA-71387	Metabolism of carbohydrates	-3.70131	-1.68185	9/295	226,231,805,2023,2719,5315,6888,7167,7316	ALDOA,AKR1B1,CALM2,ENO1,GPC3,PKM,TALDO1,TPI1,UBC
5_Member	WikiPathways	WP4290	Metabolic reprogramming in colon cancer	-3.64596	-1.6417	4/44	2023,3939,5315,6888	ENO1,LDHA,PKM,TALDO1
5_Member	GO Biological Processes	GO:0009150	purine ribonucleotide metabolic process	-3.626	-1.63343	9/302	226,521,522,539,2023,3251,3939,5315,7167	ALDOA,ATP5ME,ATP5PF,ATP5PO,ENO1,HPRT1,LDHA,PKM,TPI1
5_Member	GO Biological Processes	GO:0006163	purine nucleotide metabolic process	-3.49178	-1.5315	9/315	226,521,522,539,2023,3251,3939,5315,7167	ALDOA,ATP5ME,ATP5PF,ATP5PO,ENO1,HPRT1,LDHA,PKM,TPI1
5_Member	GO Biological Processes	GO:0009132	nucleoside diphosphate metabolic process	-3.44583	-1.50055	5/89	226,2023,3939,5315,7167	ALDOA,ENO1,LDHA,PKM,TPI1
5_Member	GO Biological Processes	GO:0009117	nucleotide metabolic process	-3.29409	-1.39458	10/408	226,521,522,539,2023,3251,3939,5315,7167,7378	ALDOA,ATP5ME,ATP5PF,ATP5PO,ENO1,HPRT1,LDHA,PKM,TPI1,UPP1
5_Member	GO Biological Processes	GO:0072521	purine-containing compound metabolic process	-3.28911	-1.39267	9/336	226,521,522,539,2023,3251,3939,5315,7167	ALDOA,ATP5ME,ATP5PF,ATP5PO,ENO1,HPRT1,LDHA,PKM,TPI1
5_Member	GO Biological Processes	GO:0006753	nucleoside phosphate metabolic process	-3.22102	-1.35	10/417	226,521,522,539,2023,3251,3939,5315,7167,7378	ALDOA,ATP5ME,ATP5PF,ATP5PO,ENO1,HPRT1,LDHA,PKM,TPI1,UPP1
5_Member	GO Biological Processes	GO:0016052	carbohydrate catabolic process	-3.1742	-1.32028	5/102	226,2023,3939,5315,7167	ALDOA,ENO1,LDHA,PKM,TPI1
5_Member	Reactome Gene Sets	R-HSA-70171	Glycolysis	-2.85311	-1.08392	4/71	226,2023,5315,7167	ALDOA,ENO1,PKM,TPI1
5_Member	KEGG Pathway	hsa00051	Fructose and mannose metabolism	-2.83991	-1.08123	3/33	226,231,7167	ALDOA,AKR1B1,TPI1
5_Member	Reactome Gene Sets	R-HSA-70263	Gluconeogenesis	-2.80195	-1.05186	3/34	226,2023,7167	ALDOA,ENO1,TPI1
5_Member	GO Biological Processes	GO:0055086	nucleobase-containing small molecule metabolic process	-2.74285	-1.00682	10/483	226,521,522,539,2023,3251,3939,5315,7167,7378	ALDOA,ATP5ME,ATP5PF,ATP5PO,ENO1,HPRT1,LDHA,PKM,TPI1,UPP1
5_Member	GO Biological Processes	GO:0090407	organophosphate biosynthetic process	-2.71029	-0.983658	10/488	226,521,522,539,1152,3251,7167,7378,8835,51477	ALDOA,ATP5ME,ATP5PF,ATP5PO,CKB,HPRT1,TPI1,UPP1,SOCS2,ISYNA1
5_Member	Reactome Gene Sets	R-HSA-70326	Glucose metabolism	-2.4593	-0.812449	4/91	226,2023,5315,7167	ALDOA,ENO1,PKM,TPI1
5_Member	GO Biological Processes	GO:0005996	monosaccharide metabolic process	-2.28384	-0.695311	5/163	226,231,2023,7167,9446	ALDOA,AKR1B1,ENO1,TPI1,GSTO1
5_Member	KEGG Pathway	hsa04066	HIF-1 signaling pathway	-2.1818	-0.623991	4/109	226,2023,3939,3945	ALDOA,ENO1,LDHA,LDHB
6_Summary	GO Biological Processes	GO:0060284	regulation of cell development	-7.95814	-4.78755	18/500	1382,1627,1746,1903,2192,2290,3280,3397,3400,4131,4747,4821,4915,5879,9355,10683,79006,283659,348,1400,2596,5216,6624,7025,11075,56963,351,2023,2273,2719,3021,4692,5727,6647,6857,8835,10071	CRABP2,DBN1,DLX2,S1PR3,FBLN1,FOXG1,HES1,ID1,ID4,MAP1B,NEFL,NKX2-2,NTRK2,RAC1,LHX2,DLL3,METRN,PRTG,APOE,CRMP1,GAP43,PFN1,FSCN1,NR2F1,STMN2,RGMA,APP,ENO1,FHL1,GPC3,H3-3B,NDN,PTCH1,SOD1,SYT1,SOCS2,MUC12
6_Member	GO Biological Processes	GO:0060284	regulation of cell development	-7.95814	-4.78755	18/500	1382,1627,1746,1903,2192,2290,3280,3397,3400,4131,4747,4821,4915,5879,9355,10683,79006,283659	CRABP2,DBN1,DLX2,S1PR3,FBLN1,FOXG1,HES1,ID1,ID4,MAP1B,NEFL,NKX2-2,NTRK2,RAC1,LHX2,DLL3,METRN,PRTG
6_Member	GO Biological Processes	GO:0050767	regulation of neurogenesis	-7.52441	-4.53537	15/361	1382,1627,1746,2290,3280,3397,3400,4131,4747,4821,4915,9355,10683,79006,283659	CRABP2,DBN1,DLX2,FOXG1,HES1,ID1,ID4,MAP1B,NEFL,NKX2-2,NTRK2,LHX2,DLL3,METRN,PRTG
6_Member	GO Biological Processes	GO:0051960	regulation of nervous system development	-6.42779	-3.74386	15/439	1382,1627,1746,2290,3280,3397,3400,4131,4747,4821,4915,9355,10683,79006,283659	CRABP2,DBN1,DLX2,FOXG1,HES1,ID1,ID4,MAP1B,NEFL,NKX2-2,NTRK2,LHX2,DLL3,METRN,PRTG
6_Member	GO Biological Processes	GO:0120035	regulation of plasma membrane bounded cell projection organization	-5.86416	-3.30986	17/622	348,1382,1400,1627,2596,3280,3397,4131,4747,4915,5216,5879,6624,7025,11075,56963,79006	APOE,CRABP2,CRMP1,DBN1,GAP43,HES1,ID1,MAP1B,NEFL,NTRK2,PFN1,RAC1,FSCN1,NR2F1,STMN2,RGMA,METRN
6_Member	GO Biological Processes	GO:0031344	regulation of cell projection organization	-5.70628	-3.2047	17/639	348,1382,1400,1627,2596,3280,3397,4131,4747,4915,5216,5879,6624,7025,11075,56963,79006	APOE,CRABP2,CRMP1,DBN1,GAP43,HES1,ID1,MAP1B,NEFL,NTRK2,PFN1,RAC1,FSCN1,NR2F1,STMN2,RGMA,METRN
6_Member	GO Biological Processes	GO:0010975	regulation of neuron projection development	-5.05657	-2.7142	13/431	348,1382,1400,1627,3280,3397,4131,4747,4915,7025,11075,56963,79006	APOE,CRABP2,CRMP1,DBN1,HES1,ID1,MAP1B,NEFL,NTRK2,NR2F1,STMN2,RGMA,METRN
6_Member	GO Biological Processes	GO:0040008	regulation of growth	-4.89762	-2.58435	16/660	348,351,1382,1627,2023,2273,2596,2719,3021,4131,4692,5727,6647,6857,8835,10071	APOE,APP,CRABP2,DBN1,ENO1,FHL1,GAP43,GPC3,H3-3B,MAP1B,NDN,PTCH1,SOD1,SYT1,SOCS2,MUC12
6_Member	GO Biological Processes	GO:0050772	positive regulation of axonogenesis	-4.84145	-2.54009	6/77	1382,1627,4131,4747,4915,79006	CRABP2,DBN1,MAP1B,NEFL,NTRK2,METRN
6_Member	GO Biological Processes	GO:0050769	positive regulation of neurogenesis	-4.64639	-2.38961	9/222	1382,1627,2290,3280,4131,4747,4821,4915,79006	CRABP2,DBN1,FOXG1,HES1,MAP1B,NEFL,NKX2-2,NTRK2,METRN
6_Member	GO Biological Processes	GO:0031346	positive regulation of cell projection organization	-4.62621	-2.37295	11/341	348,1382,1627,4131,4747,4915,5216,5879,6624,11075,79006	APOE,CRABP2,DBN1,MAP1B,NEFL,NTRK2,PFN1,RAC1,FSCN1,STMN2,METRN
6_Member	GO Biological Processes	GO:0010720	positive regulation of cell development	-4.41031	-2.18419	10/297	1382,1627,2290,3280,4131,4747,4821,4915,5879,79006	CRABP2,DBN1,FOXG1,HES1,MAP1B,NEFL,NKX2-2,NTRK2,RAC1,METRN
6_Member	GO Biological Processes	GO:0051962	positive regulation of nervous system development	-4.00171	-1.89232	9/269	1382,1627,2290,3280,4131,4747,4821,4915,79006	CRABP2,DBN1,FOXG1,HES1,MAP1B,NEFL,NKX2-2,NTRK2,METRN
6_Member	GO Biological Processes	GO:0048638	regulation of developmental growth	-3.35483	-1.4379	9/329	348,351,1382,1627,4131,5727,6647,6857,8835	APOE,APP,CRABP2,DBN1,MAP1B,PTCH1,SOD1,SYT1,SOCS2
6_Member	GO Biological Processes	GO:0001558	regulation of cell growth	-3.23708	-1.36315	10/415	348,1382,1627,2023,2273,3021,4131,6857,8835,10071	APOE,CRABP2,DBN1,ENO1,FHL1,H3-3B,MAP1B,SYT1,SOCS2,MUC12
6_Member	GO Biological Processes	GO:0050770	regulation of axonogenesis	-3.17875	-1.32202	6/154	1382,1627,4131,4747,4915,79006	CRABP2,DBN1,MAP1B,NEFL,NTRK2,METRN
6_Member	GO Biological Processes	GO:0030307	positive regulation of cell growth	-2.28384	-0.695311	5/163	1382,1627,3021,4131,6857	CRABP2,DBN1,H3-3B,MAP1B,SYT1
6_Member	GO Biological Processes	GO:0061387	regulation of extent of cell growth	-2.19577	-0.634416	4/108	348,1382,1627,4131	APOE,CRABP2,DBN1,MAP1B
6_Member	GO Biological Processes	GO:0008361	regulation of cell size	-2.1156	-0.577123	5/179	348,1382,1627,4131,5879	APOE,CRABP2,DBN1,MAP1B,RAC1
7_Summary	Reactome Gene Sets	R-HSA-9006931	Signaling by Nuclear Receptors	-7.70195	-4.63655	14/299	348,595,805,1382,1903,2353,2785,2787,3021,3276,10735,51523,54331,94239,2941,2950,3280,5727,5879,6934,9446,10683,64399,7203,10694,5216,7316,10971,3800,4915,1490,1280,1291,4082,6888,351,10095,6453,3060,7200,79948	APOE,CCND1,CALM2,CRABP2,S1PR3,FOS,GNG3,GNG5,H3-3B,PRMT1,STAG2,CXXC5,GNG2,H2AZ2,GSTA4,GSTP1,HES1,PTCH1,RAC1,TCF7L2,GSTO1,DLL3,HHIP,CCT3,CCT8,PFN1,UBC,YWHAQ,KIF5C,NTRK2,CCN2,COL2A1,COL6A1,MARCKS,TALDO1,APP,ARPC1B,ITSN1,HCRT,TRH,PLPPR3
7_Member	Reactome Gene Sets	R-HSA-9006931	Signaling by Nuclear Receptors	-7.70195	-4.63655	14/299	348,595,805,1382,1903,2353,2785,2787,3021,3276,10735,51523,54331,94239	APOE,CCND1,CALM2,CRABP2,S1PR3,FOS,GNG3,GNG5,H3-3B,PRMT1,STAG2,CXXC5,GNG2,H2AZ2
7_Member	Reactome Gene Sets	R-HSA-8939211	ESR-mediated signaling	-7.33579	-4.409	12/223	595,805,1903,2353,2785,2787,3021,3276,10735,51523,54331,94239	CCND1,CALM2,S1PR3,FOS,GNG3,GNG5,H3-3B,PRMT1,STAG2,CXXC5,GNG2,H2AZ2
7_Member	Reactome Gene Sets	R-HSA-9009391	Extra-nuclear estrogen signaling	-7.25783	-4.36539	8/77	595,805,1903,2353,2785,2787,3276,54331	CCND1,CALM2,S1PR3,FOS,GNG3,GNG5,PRMT1,GNG2
7_Member	KEGG Pathway	hsa05200	Pathways in cancer	-5.40673	-2.97912	15/531	595,805,2353,2785,2787,2941,2950,3280,5727,5879,6934,9446,10683,54331,64399	CCND1,CALM2,FOS,GNG3,GNG5,GSTA4,GSTP1,HES1,PTCH1,RAC1,TCF7L2,GSTO1,DLL3,GNG2,HHIP
7_Member	Reactome Gene Sets	R-HSA-6814122	Cooperation of PDCL (PhLP1) and TRiC/CCT in G-protein beta folding	-5.24173	-2.83953	5/38	2785,2787,7203,10694,54331	GNG3,GNG5,CCT3,CCT8,GNG2
7_Member	Reactome Gene Sets	R-HSA-3858494	Beta-catenin independent WNT signaling	-5.12976	-2.76452	8/146	805,2785,2787,5216,5879,6934,7316,54331	CALM2,GNG3,GNG5,PFN1,RAC1,TCF7L2,UBC,GNG2
7_Member	KEGG Pathway	hsa05167	Kaposi sarcoma-associated herpesvirus infection	-5.11307	-2.75316	9/194	595,805,2353,2785,2787,5879,6934,7316,54331	CCND1,CALM2,FOS,GNG3,GNG5,RAC1,TCF7L2,UBC,GNG2
7_Member	Reactome Gene Sets	R-HSA-451326	Activation of kainate receptors upon glutamate binding	-4.19525	-2.03795	4/32	805,2785,2787,54331	CALM2,GNG3,GNG5,GNG2
7_Member	Reactome Gene Sets	R-HSA-4086398	Ca2+ pathway	-4.18873	-2.03795	5/62	805,2785,2787,6934,54331	CALM2,GNG3,GNG5,TCF7L2,GNG2
7_Member	Reactome Gene Sets	R-HSA-9018519	Estrogen-dependent gene expression	-4.11058	-1.97874	7/150	595,2353,3021,3276,10735,51523,94239	CCND1,FOS,H3-3B,PRMT1,STAG2,CXXC5,H2AZ2
7_Member	WikiPathways	WP289	Myometrial relaxation and contraction pathways	-3.96923	-1.87052	7/158	805,2353,2785,2787,9446,10971,54331	CALM2,FOS,GNG3,GNG5,GSTO1,YWHAQ,GNG2
7_Member	Reactome Gene Sets	R-HSA-8964315	G beta:gamma signalling through BTK	-3.63256	-1.63806	3/18	2785,2787,54331	GNG3,GNG5,GNG2
7_Member	Reactome Gene Sets	R-HSA-392851	Prostacyclin signalling through prostacyclin receptor	-3.5601	-1.58077	3/19	2785,2787,54331	GNG3,GNG5,GNG2
7_Member	KEGG Pathway	hsa04728	Dopaminergic synapse	-3.5343	-1.56418	6/132	805,2353,2785,2787,3800,54331	CALM2,FOS,GNG3,GNG5,KIF5C,GNG2
7_Member	KEGG Pathway	hsa05034	Alcoholism	-3.51935	-1.55106	7/187	805,2785,2787,3021,4915,54331,94239	CALM2,GNG3,GNG5,H3-3B,NTRK2,GNG2,H2AZ2
7_Member	Reactome Gene Sets	R-HSA-418217	G beta:gamma signalling through PLC beta	-3.4917	-1.5315	3/20	2785,2787,54331	GNG3,GNG5,GNG2
7_Member	Reactome Gene Sets	R-HSA-8964616	G beta:gamma signalling through CDC42	-3.4917	-1.5315	3/20	2785,2787,54331	GNG3,GNG5,GNG2
7_Member	Reactome Gene Sets	R-HSA-500657	Presynaptic function of Kainate receptors	-3.42692	-1.49017	3/21	2785,2787,54331	GNG3,GNG5,GNG2
7_Member	KEGG Pathway	hsa04371	Apelin signaling pathway	-3.41409	-1.48405	6/139	595,805,1490,2785,2787,54331	CCND1,CALM2,CCN2,GNG3,GNG5,GNG2
7_Member	Reactome Gene Sets	R-HSA-392170	ADP signalling through P2Y purinoceptor 12	-3.36542	-1.44601	3/22	2785,2787,54331	GNG3,GNG5,GNG2
7_Member	KEGG Pathway	hsa04713	Circadian entrainment	-3.27375	-1.38673	5/97	805,2353,2785,2787,54331	CALM2,FOS,GNG3,GNG5,GNG2
7_Member	Reactome Gene Sets	R-HSA-202040	G-protein activation	-3.25107	-1.37568	3/24	2785,2787,54331	GNG3,GNG5,GNG2
7_Member	Reactome Gene Sets	R-HSA-428930	Thromboxane signalling through TP receptor	-3.25107	-1.37568	3/24	2785,2787,54331	GNG3,GNG5,GNG2
7_Member	Reactome Gene Sets	R-HSA-392451	G beta:gamma signalling through PI3Kgamma	-3.19772	-1.33818	3/25	2785,2787,54331	GNG3,GNG5,GNG2
7_Member	Reactome Gene Sets	R-HSA-418592	ADP signalling through P2Y purinoceptor 1	-3.19772	-1.33818	3/25	2785,2787,54331	GNG3,GNG5,GNG2
7_Member	KEGG Pathway	hsa04151	PI3K-Akt signaling pathway	-3.12789	-1.28445	9/354	595,1280,1291,2785,2787,4915,5879,10971,54331	CCND1,COL2A1,COL6A1,GNG3,GNG5,NTRK2,RAC1,YWHAQ,GNG2
7_Member	Reactome Gene Sets	R-HSA-163685	Integration of energy metabolism	-3.06187	-1.23341	5/108	2785,2787,4082,6888,54331	GNG3,GNG5,MARCKS,TALDO1,GNG2
7_Member	Reactome Gene Sets	R-HSA-400042	Adrenaline,noradrenaline inhibits insulin secretion	-3.05061	-1.22591	3/28	2785,2787,54331	GNG3,GNG5,GNG2
7_Member	Reactome Gene Sets	R-HSA-1296041	Activation of G protein gated Potassium channels	-3.00535	-1.20025	3/29	2785,2787,54331	GNG3,GNG5,GNG2
7_Member	Reactome Gene Sets	R-HSA-1296059	G protein gated Potassium channels	-3.00535	-1.20025	3/29	2785,2787,54331	GNG3,GNG5,GNG2
7_Member	Reactome Gene Sets	R-HSA-997272	Inhibition of voltage gated Ca2+ channels via Gbeta/gamma subunits	-3.00535	-1.20025	3/29	2785,2787,54331	GNG3,GNG5,GNG2
7_Member	Reactome Gene Sets	R-HSA-397795	G-protein beta:gamma signalling	-2.87914	-1.10648	3/32	2785,2787,54331	GNG3,GNG5,GNG2
7_Member	Reactome Gene Sets	R-HSA-456926	Thrombin signalling through proteinase activated receptors (PARs)	-2.87914	-1.10648	3/32	2785,2787,54331	GNG3,GNG5,GNG2
7_Member	Reactome Gene Sets	R-HSA-163359	Glucagon signaling in metabolic regulation	-2.83991	-1.08123	3/33	2785,2787,54331	GNG3,GNG5,GNG2
7_Member	Reactome Gene Sets	R-HSA-392518	Signal amplification	-2.83991	-1.08123	3/33	2785,2787,54331	GNG3,GNG5,GNG2
7_Member	Reactome Gene Sets	R-HSA-420092	Glucagon-type ligand receptors	-2.83991	-1.08123	3/33	2785,2787,54331	GNG3,GNG5,GNG2
7_Member	WikiPathways	WP4223	Ras signaling	-2.76858	-1.02286	6/185	805,2785,2787,4915,5879,54331	CALM2,GNG3,GNG5,NTRK2,RAC1,GNG2
7_Member	Reactome Gene Sets	R-HSA-1296065	Inwardly rectifying K+ channels	-2.7652	-1.02256	3/35	2785,2787,54331	GNG3,GNG5,GNG2
7_Member	Reactome Gene Sets	R-HSA-9658195	Leishmania infection	-2.74001	-1.00505	7/254	351,805,2785,2787,5879,10095,54331	APP,CALM2,GNG3,GNG5,RAC1,ARPC1B,GNG2
7_Member	Reactome Gene Sets	R-HSA-422356	Regulation of insulin secretion	-2.70236	-0.978922	4/78	2785,2787,4082,54331	GNG3,GNG5,MARCKS,GNG2
7_Member	Reactome Gene Sets	R-HSA-416482	G alpha (12/13) signalling events	-2.66208	-0.951254	4/80	2785,2787,6453,54331	GNG3,GNG5,ITSN1,GNG2
7_Member	WikiPathways	WP4172	PI3K-Akt signaling pathway	-2.58888	-0.900205	8/345	595,1280,1291,2785,2787,4915,5879,54331	CCND1,COL2A1,COL6A1,GNG3,GNG5,NTRK2,RAC1,GNG2
7_Member	Reactome Gene Sets	R-HSA-381676	Glucagon-like Peptide-1 (GLP1) regulates insulin secretion	-2.53628	-0.865372	3/42	2785,2787,54331	GNG3,GNG5,GNG2
7_Member	Reactome Gene Sets	R-HSA-418346	Platelet homeostasis	-2.5117	-0.846258	4/88	805,2785,2787,54331	CALM2,GNG3,GNG5,GNG2
7_Member	Reactome Gene Sets	R-HSA-432040	Vasopressin regulates renal water homeostasis via Aquaporins	-2.50703	-0.844288	3/43	2785,2787,54331	GNG3,GNG5,GNG2
7_Member	Reactome Gene Sets	R-HSA-977444	GABA B receptor activation	-2.50703	-0.844288	3/43	2785,2787,54331	GNG3,GNG5,GNG2
7_Member	Reactome Gene Sets	R-HSA-991365	Activation of GABAB receptors	-2.50703	-0.844288	3/43	2785,2787,54331	GNG3,GNG5,GNG2
7_Member	KEGG Pathway	hsa05170	Human immunodeficiency virus 1 infection	-2.4741	-0.824088	6/212	805,2353,2785,2787,5879,54331	CALM2,FOS,GNG3,GNG5,RAC1,GNG2
7_Member	Reactome Gene Sets	R-HSA-111885	Opioid Signalling	-2.44227	-0.80059	4/92	805,2785,2787,54331	CALM2,GNG3,GNG5,GNG2
7_Member	Reactome Gene Sets	R-HSA-416476	G alpha (q) signalling events	-2.43444	-0.794468	6/216	351,2785,2787,3060,7200,54331	APP,GNG3,GNG5,HCRT,TRH,GNG2
7_Member	WikiPathways	WP536	Calcium regulation in cardiac cells	-2.41168	-0.78433	5/152	805,2785,2787,10971,54331	CALM2,GNG3,GNG5,YWHAQ,GNG2
7_Member	Reactome Gene Sets	R-HSA-373080	Class B/2 (Secretin family receptors)	-2.39243	-0.772473	4/95	2785,2787,5727,54331	GNG3,GNG5,PTCH1,GNG2
7_Member	Reactome Gene Sets	R-HSA-418597	G alpha (z) signalling events	-2.3712	-0.7553	3/48	2785,2787,54331	GNG3,GNG5,GNG2
7_Member	KEGG Pathway	hsa05163	Human cytomegalovirus infection	-2.34847	-0.738977	6/225	595,805,2785,2787,5879,54331	CCND1,CALM2,GNG3,GNG5,RAC1,GNG2
7_Member	Reactome Gene Sets	R-HSA-500792	GPCR ligand binding	-2.31669	-0.717416	9/467	351,1903,2785,2787,3060,5727,7200,54331,79948	APP,S1PR3,GNG3,GNG5,HCRT,PTCH1,TRH,GNG2,PLPPR3
7_Member	KEGG Pathway	hsa04014	Ras signaling pathway	-2.28456	-0.695311	6/232	805,2785,2787,4915,5879,54331	CALM2,GNG3,GNG5,NTRK2,RAC1,GNG2
7_Member	Reactome Gene Sets	R-HSA-445717	Aquaporin-mediated transport	-2.27336	-0.690103	3/52	2785,2787,54331	GNG3,GNG5,GNG2
7_Member	KEGG Pathway	hsa04725	Cholinergic synapse	-2.12739	-0.585528	4/113	2353,2785,2787,54331	FOS,GNG3,GNG5,GNG2
7_Member	KEGG Pathway	hsa04726	Serotonergic synapse	-2.10103	-0.569539	4/115	351,2785,2787,54331	APP,GNG3,GNG5,GNG2
7_Member	Reactome Gene Sets	R-HSA-977443	GABA receptor activation	-2.10065	-0.569539	3/60	2785,2787,54331	GNG3,GNG5,GNG2
7_Member	Reactome Gene Sets	R-HSA-372790	Signaling by GPCR	-2.04658	-0.526617	11/704	351,805,1903,2785,2787,3060,5727,6453,7200,54331,79948	APP,CALM2,S1PR3,GNG3,GNG5,HCRT,PTCH1,ITSN1,TRH,GNG2,PLPPR3
8_Summary	Reactome Gene Sets	R-HSA-76002	Platelet activation, signaling and aggregation	-7.46545	-4.49898	13/263	226,351,805,1191,2785,2787,5216,5879,6647,6678,7114,51097,54331,1525,3021,7280,7846,10383,347733,284361	ALDOA,APP,CALM2,CLU,GNG3,GNG5,PFN1,RAC1,SOD1,SPARC,TMSB4X,SCCPDH,GNG2,CXADR,H3-3B,TUBB2A,TUBA1A,TUBB4B,TUBB2B,EMC10
8_Member	Reactome Gene Sets	R-HSA-76002	Platelet activation, signaling and aggregation	-7.46545	-4.49898	13/263	226,351,805,1191,2785,2787,5216,5879,6647,6678,7114,51097,54331	ALDOA,APP,CALM2,CLU,GNG3,GNG5,PFN1,RAC1,SOD1,SPARC,TMSB4X,SCCPDH,GNG2
8_Member	Reactome Gene Sets	R-HSA-109582	Hemostasis	-7.24968	-4.36539	19/621	226,351,805,1191,1525,2785,2787,3021,5216,5879,6647,6678,7114,7280,7846,10383,51097,54331,347733	ALDOA,APP,CALM2,CLU,CXADR,GNG3,GNG5,H3-3B,PFN1,RAC1,SOD1,SPARC,TMSB4X,TUBB2A,TUBA1A,TUBB4B,SCCPDH,GNG2,TUBB2B
8_Member	Reactome Gene Sets	R-HSA-114608	Platelet degranulation	-6.58564	-3.87242	9/129	226,351,805,1191,5216,6647,6678,7114,51097	ALDOA,APP,CALM2,CLU,PFN1,SOD1,SPARC,TMSB4X,SCCPDH
8_Member	Reactome Gene Sets	R-HSA-76005	Response to elevated platelet cytosolic Ca2+	-6.44494	-3.75147	9/134	226,351,805,1191,5216,6647,6678,7114,51097	ALDOA,APP,CALM2,CLU,PFN1,SOD1,SPARC,TMSB4X,SCCPDH
8_Member	GO Biological Processes	GO:0010634	positive regulation of epithelial cell migration	-2.16612	-0.611822	5/174	5216,5879,6678,7114,284361	PFN1,RAC1,SPARC,TMSB4X,EMC10
9_Summary	GO Biological Processes	GO:0008283	cell population proliferation	-7.32432	-4.409	17/489	595,1191,1490,1627,2000,2719,2950,3021,3251,3400,5727,7001,7345,8624,26047,54331,64399	CCND1,CLU,CCN2,DBN1,ELF4,GPC3,GSTP1,H3-3B,HPRT1,ID4,PTCH1,PRDX2,UCHL1,PSMG1,CNTNAP2,GNG2,HHIP
9_Member	GO Biological Processes	GO:0008283	cell population proliferation	-7.32432	-4.409	17/489	595,1191,1490,1627,2000,2719,2950,3021,3251,3400,5727,7001,7345,8624,26047,54331,64399	CCND1,CLU,CCN2,DBN1,ELF4,GPC3,GSTP1,H3-3B,HPRT1,ID4,PTCH1,PRDX2,UCHL1,PSMG1,CNTNAP2,GNG2,HHIP
9_Member	GO Biological Processes	GO:0061351	neural precursor cell proliferation	-2.89928	-1.12196	4/69	1627,3400,8624,64399	DBN1,ID4,PSMG1,HHIP
10_Summary	GO Biological Processes	GO:0007017	microtubule-based process	-7.18272	-4.31316	21/763	351,827,1400,3800,4131,4747,6647,6651,7280,7345,7846,10383,10735,11075,50861,51673,55857,81551,91978,203068,347733	APP,CAPN6,CRMP1,KIF5C,MAP1B,NEFL,SOD1,SON,TUBB2A,UCHL1,TUBA1A,TUBB4B,STAG2,STMN2,STMN3,TPPP3,KIZ,STMN4,TPGS1,TUBB,TUBB2B
10_Member	GO Biological Processes	GO:0007017	microtubule-based process	-7.18272	-4.31316	21/763	351,827,1400,3800,4131,4747,6647,6651,7280,7345,7846,10383,10735,11075,50861,51673,55857,81551,91978,203068,347733	APP,CAPN6,CRMP1,KIF5C,MAP1B,NEFL,SOD1,SON,TUBB2A,UCHL1,TUBA1A,TUBB4B,STAG2,STMN2,STMN3,TPPP3,KIZ,STMN4,TPGS1,TUBB,TUBB2B
10_Member	GO Biological Processes	GO:0000226	microtubule cytoskeleton organization	-6.9311	-4.17406	17/521	827,1400,4131,4747,6651,7280,7846,10383,10735,11075,50861,51673,55857,81551,91978,203068,347733	CAPN6,CRMP1,MAP1B,NEFL,SON,TUBB2A,TUBA1A,TUBB4B,STAG2,STMN2,STMN3,TPPP3,KIZ,STMN4,TPGS1,TUBB,TUBB2B
10_Member	GO Biological Processes	GO:0001578	microtubule bundle formation	-2.0625	-0.538634	4/118	827,4131,51673,91978	CAPN6,MAP1B,TPPP3,TPGS1
11_Summary	WikiPathways	WP5094	Orexin receptor pathway	-6.93565	-4.17406	10/155	689,1490,2353,3060,3159,3280,3397,3400,3939,51523,348,805,1280,1291,4915,5879,6678,7316,143282	BTF3,CCN2,FOS,HCRT,HMGA1,HES1,ID1,ID4,LDHA,CXXC5,APOE,CALM2,COL2A1,COL6A1,NTRK2,RAC1,SPARC,UBC,FGFBP3
11_Member	WikiPathways	WP5094	Orexin receptor pathway	-6.93565	-4.17406	10/155	689,1490,2353,3060,3159,3280,3397,3400,3939,51523	BTF3,CCN2,FOS,HCRT,HMGA1,HES1,ID1,ID4,LDHA,CXXC5
11_Member	Reactome Gene Sets	R-HSA-9006934	Signaling by Receptor Tyrosine Kinases	-3.60068	-1.61383	12/521	348,805,1280,1291,2353,3397,3400,4915,5879,6678,7316,143282	APOE,CALM2,COL2A1,COL6A1,FOS,ID1,ID4,NTRK2,RAC1,SPARC,UBC,FGFBP3
11_Member	Reactome Gene Sets	R-HSA-166520	Signaling by NTRKs	-2.64691	-0.939708	5/134	2353,3397,3400,4915,5879	FOS,ID1,ID4,NTRK2,RAC1
11_Member	Reactome Gene Sets	R-HSA-9031628	NGF-stimulated transcription	-2.62885	-0.928567	3/39	2353,3397,3400	FOS,ID1,ID4
11_Member	Reactome Gene Sets	R-HSA-187037	Signaling by NTRK1 (TRKA)	-2.10103	-0.569539	4/115	2353,3397,3400,4915	FOS,ID1,ID4,NTRK2
11_Member	Reactome Gene Sets	R-HSA-198725	Nuclear Events (kinase and transcription factor activation)	-2.08089	-0.554405	3/61	2353,3397,3400	FOS,ID1,ID4
12_Summary	GO Biological Processes	GO:0043254	regulation of protein-containing complex assembly	-6.92987	-4.17406	15/401	348,1191,1627,3021,3280,4131,5216,5879,6624,7114,8543,10095,11075,23406,51673,351,1490,3397,226,1280,4082,4741,4747,50861,81551,827,2824,1382,6857,7203,10694,10962,6647,1525,9118,154796,4915,26047,54386	APOE,CLU,DBN1,H3-3B,HES1,MAP1B,PFN1,RAC1,FSCN1,TMSB4X,LMO4,ARPC1B,STMN2,COTL1,TPPP3,APP,CCN2,ID1,ALDOA,COL2A1,MARCKS,NEFM,NEFL,STMN3,STMN4,CAPN6,GPM6B,CRABP2,SYT1,CCT3,CCT8,MLLT11,SOD1,CXADR,INA,AMOT,NTRK2,CNTNAP2,TERF2IP
12_Member	GO Biological Processes	GO:0043254	regulation of protein-containing complex assembly	-6.92987	-4.17406	15/401	348,1191,1627,3021,3280,4131,5216,5879,6624,7114,8543,10095,11075,23406,51673	APOE,CLU,DBN1,H3-3B,HES1,MAP1B,PFN1,RAC1,FSCN1,TMSB4X,LMO4,ARPC1B,STMN2,COTL1,TPPP3
12_Member	GO Biological Processes	GO:1902903	regulation of supramolecular fiber organization	-5.71062	-3.2047	13/375	348,351,1191,1490,1627,3397,4131,5216,5879,7114,10095,11075,23406	APOE,APP,CLU,CCN2,DBN1,ID1,MAP1B,PFN1,RAC1,TMSB4X,ARPC1B,STMN2,COTL1
12_Member	GO Biological Processes	GO:0097435	supramolecular fiber organization	-5.49644	-3.04185	15/522	226,351,1280,1627,4082,4741,4747,5879,6624,7114,10095,11075,50861,51673,81551	ALDOA,APP,COL2A1,DBN1,MARCKS,NEFM,NEFL,RAC1,FSCN1,TMSB4X,ARPC1B,STMN2,STMN3,TPPP3,STMN4
12_Member	GO Biological Processes	GO:0051493	regulation of cytoskeleton organization	-5.46632	-3.0238	15/525	827,1490,1627,2824,3397,4131,5216,5879,6624,7114,10095,11075,23406,50861,81551	CAPN6,CCN2,DBN1,GPM6B,ID1,MAP1B,PFN1,RAC1,FSCN1,TMSB4X,ARPC1B,STMN2,COTL1,STMN3,STMN4
12_Member	GO Biological Processes	GO:1902905	positive regulation of supramolecular fiber organization	-5.45667	-3.0238	9/176	348,351,1191,1490,3397,4131,5216,5879,11075	APOE,APP,CLU,CCN2,ID1,MAP1B,PFN1,RAC1,STMN2
12_Member	GO Biological Processes	GO:0032271	regulation of protein polymerization	-4.98932	-2.65967	9/201	1627,4131,5216,5879,7114,10095,11075,23406,51673	DBN1,MAP1B,PFN1,RAC1,TMSB4X,ARPC1B,STMN2,COTL1,TPPP3
12_Member	GO Biological Processes	GO:0032535	regulation of cellular component size	-3.81136	-1.74972	10/351	348,1382,1627,4131,4747,5216,5879,7114,10095,23406	APOE,CRABP2,DBN1,MAP1B,NEFL,PFN1,RAC1,TMSB4X,ARPC1B,COTL1
12_Member	GO Biological Processes	GO:0032956	regulation of actin cytoskeleton organization	-3.81136	-1.74972	10/351	1490,1627,2824,3397,5216,5879,6624,7114,10095,23406	CCN2,DBN1,GPM6B,ID1,PFN1,RAC1,FSCN1,TMSB4X,ARPC1B,COTL1
12_Member	GO Biological Processes	GO:0032970	regulation of actin filament-based process	-3.42938	-1.49017	10/392	1490,1627,2824,3397,5216,5879,6624,7114,10095,23406	CCN2,DBN1,GPM6B,ID1,PFN1,RAC1,FSCN1,TMSB4X,ARPC1B,COTL1
12_Member	GO Biological Processes	GO:0010638	positive regulation of organelle organization	-3.2812	-1.38673	11/486	1490,3397,4131,5216,5879,6624,6857,7203,10694,10962,11075	CCN2,ID1,MAP1B,PFN1,RAC1,FSCN1,SYT1,CCT3,CCT8,MLLT11,STMN2
12_Member	GO Biological Processes	GO:0110053	regulation of actin filament organization	-3.27485	-1.38673	8/269	1490,1627,3397,5216,5879,7114,10095,23406	CCN2,DBN1,ID1,PFN1,RAC1,TMSB4X,ARPC1B,COTL1
12_Member	GO Biological Processes	GO:0090066	regulation of anatomical structure size	-3.27382	-1.38673	11/487	348,1382,1627,4131,4747,5216,5879,6647,7114,10095,23406	APOE,CRABP2,DBN1,MAP1B,NEFL,PFN1,RAC1,SOD1,TMSB4X,ARPC1B,COTL1
12_Member	GO Biological Processes	GO:0032233	positive regulation of actin filament bundle assembly	-3.10018	-1.2642	4/61	1490,3397,5216,5879	CCN2,ID1,PFN1,RAC1
12_Member	GO Biological Processes	GO:1902904	negative regulation of supramolecular fiber organization	-3.05015	-1.22591	6/163	348,1191,4131,5216,7114,11075	APOE,CLU,MAP1B,PFN1,TMSB4X,STMN2
12_Member	GO Biological Processes	GO:0030036	actin cytoskeleton organization	-2.90985	-1.12783	11/540	226,1525,1627,4082,5216,5879,6624,7114,9118,10095,154796	ALDOA,CXADR,DBN1,MARCKS,PFN1,RAC1,FSCN1,TMSB4X,INA,ARPC1B,AMOT
12_Member	GO Biological Processes	GO:0044089	positive regulation of cellular component biogenesis	-2.67819	-0.959892	10/493	1191,1490,3397,4131,4915,5216,5879,6624,26047,51673	CLU,CCN2,ID1,MAP1B,NTRK2,PFN1,RAC1,FSCN1,CNTNAP2,TPPP3
12_Member	GO Biological Processes	GO:0031334	positive regulation of protein-containing complex assembly	-2.66485	-0.951254	6/194	1191,4131,5216,5879,6624,51673	CLU,MAP1B,PFN1,RAC1,FSCN1,TPPP3
12_Member	GO Biological Processes	GO:0051495	positive regulation of cytoskeleton organization	-2.65368	-0.945489	6/195	1490,3397,4131,5216,5879,11075	CCN2,ID1,MAP1B,PFN1,RAC1,STMN2
12_Member	GO Biological Processes	GO:0007015	actin filament organization	-2.61833	-0.923895	7/267	226,1627,4082,5879,6624,7114,10095	ALDOA,DBN1,MARCKS,RAC1,FSCN1,TMSB4X,ARPC1B
12_Member	GO Biological Processes	GO:0030833	regulation of actin filament polymerization	-2.57795	-0.892132	5/139	1627,5216,7114,10095,23406	DBN1,PFN1,TMSB4X,ARPC1B,COTL1
12_Member	GO Biological Processes	GO:0031333	negative regulation of protein-containing complex assembly	-2.57795	-0.892132	5/139	1191,5216,7114,8543,11075	CLU,PFN1,TMSB4X,LMO4,STMN2
12_Member	GO Biological Processes	GO:0030029	actin filament-based process	-2.54291	-0.866472	11/602	226,1525,1627,4082,5216,5879,6624,7114,9118,10095,154796	ALDOA,CXADR,DBN1,MARCKS,PFN1,RAC1,FSCN1,TMSB4X,INA,ARPC1B,AMOT
12_Member	GO Biological Processes	GO:0032273	positive regulation of protein polymerization	-2.42545	-0.792888	4/93	4131,5216,5879,51673	MAP1B,PFN1,RAC1,TPPP3
12_Member	GO Biological Processes	GO:0008064	regulation of actin polymerization or depolymerization	-2.34061	-0.73429	5/158	1627,5216,7114,10095,23406	DBN1,PFN1,TMSB4X,ARPC1B,COTL1
12_Member	GO Biological Processes	GO:0030832	regulation of actin filament length	-2.32909	-0.724782	5/159	1627,5216,7114,10095,23406	DBN1,PFN1,TMSB4X,ARPC1B,COTL1
12_Member	GO Biological Processes	GO:0032231	regulation of actin filament bundle assembly	-2.22417	-0.654188	4/106	1490,3397,5216,5879	CCN2,ID1,PFN1,RAC1
12_Member	GO Biological Processes	GO:0010639	negative regulation of organelle organization	-2.09422	-0.564442	7/334	1191,3021,4131,5216,7114,11075,54386	CLU,H3-3B,MAP1B,PFN1,TMSB4X,STMN2,TERF2IP
13_Summary	GO Biological Processes	GO:0030901	midbrain development	-6.91869	-4.17406	8/85	522,805,1152,3280,5354,9118,10971,27023,2010,3190	ATP5PF,CALM2,CKB,HES1,PLP1,INA,YWHAQ,FOXB1,EMD,HNRNPK
13_Member	GO Biological Processes	GO:0030901	midbrain development	-6.91869	-4.17406	8/85	522,805,1152,3280,5354,9118,10971,27023	ATP5PF,CALM2,CKB,HES1,PLP1,INA,YWHAQ,FOXB1
13_Member	GO Biological Processes	GO:0021762	substantia nigra development	-6.28687	-3.64776	6/44	522,805,1152,5354,9118,10971	ATP5PF,CALM2,CKB,PLP1,INA,YWHAQ
13_Member	GO Biological Processes	GO:0048857	neural nucleus development	-5.30968	-2.89749	6/64	522,805,1152,5354,9118,10971	ATP5PF,CALM2,CKB,PLP1,INA,YWHAQ
13_Member	CORUM	CORUM:5615	Emerin complex 52	-4.78312	-2.48565	4/23	1152,2010,3190,10971	CKB,EMD,HNRNPK,YWHAQ
14_Summary	GO Biological Processes	GO:0045596	negative regulation of cell differentiation	-6.59347	-3.87242	19/685	351,595,1746,1903,2192,2290,3149,3276,3280,3397,3400,4821,5727,6658,7001,9355,10683,83723,283659,4131,8835,9315,1280,7545,226,4915,5354,10971,3251,26047,8788,56892	APP,CCND1,DLX2,S1PR3,FBLN1,FOXG1,HMGB3,PRMT1,HES1,ID1,ID4,NKX2-2,PTCH1,SOX3,PRDX2,LHX2,DLL3,TLCD3B,PRTG,MAP1B,SOCS2,NREP,COL2A1,ZIC1,ALDOA,NTRK2,PLP1,YWHAQ,HPRT1,CNTNAP2,DLK1,TCIM
14_Member	GO Biological Processes	GO:0045596	negative regulation of cell differentiation	-6.59347	-3.87242	19/685	351,595,1746,1903,2192,2290,3149,3276,3280,3397,3400,4821,5727,6658,7001,9355,10683,83723,283659	APP,CCND1,DLX2,S1PR3,FBLN1,FOXG1,HMGB3,PRMT1,HES1,ID1,ID4,NKX2-2,PTCH1,SOX3,PRDX2,LHX2,DLL3,TLCD3B,PRTG
14_Member	GO Biological Processes	GO:0045665	negative regulation of neuron differentiation	-6.21736	-3.61104	7/72	351,1746,2290,3280,3400,4821,6658	APP,DLX2,FOXG1,HES1,ID4,NKX2-2,SOX3
14_Member	GO Biological Processes	GO:0045664	regulation of neuron differentiation	-6.07497	-3.48416	10/192	351,1746,2290,3280,3400,4131,4821,6658,8835,9315	APP,DLX2,FOXG1,HES1,ID4,MAP1B,NKX2-2,SOX3,SOCS2,NREP
14_Member	GO Biological Processes	GO:0010721	negative regulation of cell development	-5.35728	-2.93488	9/181	1746,1903,2192,3280,3397,3400,9355,10683,283659	DLX2,S1PR3,FBLN1,HES1,ID1,ID4,LHX2,DLL3,PRTG
14_Member	WikiPathways	WP2064	Neural crest differentiation	-5.19375	-2.80992	7/102	1280,3280,3397,7545,9355,10683,283659	COL2A1,HES1,ID1,ZIC1,LHX2,DLL3,PRTG
14_Member	GO Biological Processes	GO:0050768	negative regulation of neurogenesis	-4.30006	-2.10905	7/140	1746,3280,3397,3400,9355,10683,283659	DLX2,HES1,ID1,ID4,LHX2,DLL3,PRTG
14_Member	GO Biological Processes	GO:0051961	negative regulation of nervous system development	-4.20343	-2.03795	7/145	1746,3280,3397,3400,9355,10683,283659	DLX2,HES1,ID1,ID4,LHX2,DLL3,PRTG
14_Member	GO Biological Processes	GO:0048715	negative regulation of oligodendrocyte differentiation	-4.18878	-2.03795	3/12	1746,3280,3400	DLX2,HES1,ID4
14_Member	WikiPathways	WP706	Sudden infant death syndrome (SIDS) susceptibility pathways	-3.90164	-1.81262	7/162	226,1746,3280,4821,4915,5354,10971	ALDOA,DLX2,HES1,NKX2-2,NTRK2,PLP1,YWHAQ
14_Member	GO Biological Processes	GO:0048713	regulation of oligodendrocyte differentiation	-3.8086	-1.74972	4/40	1746,3280,3400,4821	DLX2,HES1,ID4,NKX2-2
14_Member	GO Biological Processes	GO:0021544	subpallium development	-3.25107	-1.37568	3/24	1746,3251,26047	DLX2,HPRT1,CNTNAP2
14_Member	GO Biological Processes	GO:0021895	cerebral cortex neuron differentiation	-3.14665	-1.29965	3/26	1746,3251,3400	DLX2,HPRT1,ID4
14_Member	GO Biological Processes	GO:0045686	negative regulation of glial cell differentiation	-3.09766	-1.2642	3/27	1746,3280,3400	DLX2,HES1,ID4
14_Member	GO Biological Processes	GO:0045685	regulation of glial cell differentiation	-2.76502	-1.02256	4/75	1746,3280,3400,4821	DLX2,HES1,ID4,NKX2-2
14_Member	GO Biological Processes	GO:0045746	negative regulation of Notch signaling pathway	-2.66145	-0.951254	3/38	1746,8788,56892	DLX2,DLK1,TCIM
14_Member	GO Biological Processes	GO:0014014	negative regulation of gliogenesis	-2.56631	-0.882379	3/41	1746,3280,3400	DLX2,HES1,ID4
14_Member	GO Biological Processes	GO:0021872	forebrain generation of neurons	-2.3712	-0.7553	3/48	1746,2290,3280	DLX2,FOXG1,HES1
14_Member	GO Biological Processes	GO:0008593	regulation of Notch signaling pathway	-2.36021	-0.74752	4/97	1746,3280,8788,56892	DLX2,HES1,DLK1,TCIM
14_Member	GO Biological Processes	GO:0014013	regulation of gliogenesis	-2.31329	-0.714788	4/100	1746,3280,3400,4821	DLX2,HES1,ID4,NKX2-2
15_Summary	GO Biological Processes	GO:0043009	chordate embryonic development	-6.46789	-3.76465	18/629	689,1280,1627,1746,3276,3280,5216,5727,8543,9355,10683,26227,27023,50861,56963,84295,84870,154796,348,1490,2719,3397,4915,64399,284361,3400	BTF3,COL2A1,DBN1,DLX2,PRMT1,HES1,PFN1,PTCH1,LMO4,LHX2,DLL3,PHGDH,FOXB1,STMN3,RGMA,PHF6,RSPO3,AMOT,APOE,CCN2,GPC3,ID1,NTRK2,HHIP,EMC10,ID4
15_Member	GO Biological Processes	GO:0043009	chordate embryonic development	-6.46789	-3.76465	18/629	689,1280,1627,1746,3276,3280,5216,5727,8543,9355,10683,26227,27023,50861,56963,84295,84870,154796	BTF3,COL2A1,DBN1,DLX2,PRMT1,HES1,PFN1,PTCH1,LMO4,LHX2,DLL3,PHGDH,FOXB1,STMN3,RGMA,PHF6,RSPO3,AMOT
15_Member	GO Biological Processes	GO:0009792	embryo development ending in birth or egg hatching	-6.26173	-3.63105	18/650	689,1280,1627,1746,3276,3280,5216,5727,8543,9355,10683,26227,27023,50861,56963,84295,84870,154796	BTF3,COL2A1,DBN1,DLX2,PRMT1,HES1,PFN1,PTCH1,LMO4,LHX2,DLL3,PHGDH,FOXB1,STMN3,RGMA,PHF6,RSPO3,AMOT
15_Member	GO Biological Processes	GO:0021915	neural tube development	-5.02245	-2.68834	8/151	3280,5216,5727,8543,9355,26227,27023,56963	HES1,PFN1,PTCH1,LMO4,LHX2,PHGDH,FOXB1,RGMA
15_Member	GO Biological Processes	GO:0035239	tube morphogenesis	-4.29737	-2.10905	15/661	348,1490,2719,3280,3397,4915,5216,5727,8543,9355,56963,64399,84870,154796,284361	APOE,CCN2,GPC3,HES1,ID1,NTRK2,PFN1,PTCH1,LMO4,LHX2,RGMA,HHIP,RSPO3,AMOT,EMC10
15_Member	GO Biological Processes	GO:0001843	neural tube closure	-3.44583	-1.50055	5/89	5216,5727,8543,9355,56963	PFN1,PTCH1,LMO4,LHX2,RGMA
15_Member	GO Biological Processes	GO:0060606	tube closure	-3.42338	-1.49	5/90	5216,5727,8543,9355,56963	PFN1,PTCH1,LMO4,LHX2,RGMA
15_Member	GO Biological Processes	GO:0014020	primary neural tube formation	-3.31522	-1.40787	5/95	5216,5727,8543,9355,56963	PFN1,PTCH1,LMO4,LHX2,RGMA
15_Member	GO Biological Processes	GO:0001841	neural tube formation	-3.15496	-1.30659	5/103	5216,5727,8543,9355,56963	PFN1,PTCH1,LMO4,LHX2,RGMA
15_Member	GO Biological Processes	GO:0002009	morphogenesis of an epithelium	-3.02118	-1.20597	10/443	2719,3280,3400,5216,5727,8543,9355,56963,64399,84870	GPC3,HES1,ID4,PFN1,PTCH1,LMO4,LHX2,RGMA,HHIP,RSPO3
15_Member	GO Biological Processes	GO:0001701	in utero embryonic development	-2.90508	-1.12606	9/381	689,1627,3276,3280,5727,50861,84295,84870,154796	BTF3,DBN1,PRMT1,HES1,PTCH1,STMN3,PHF6,RSPO3,AMOT
15_Member	GO Biological Processes	GO:0060562	epithelial tube morphogenesis	-2.90454	-1.12606	8/307	2719,3280,5216,5727,8543,9355,56963,64399	GPC3,HES1,PFN1,PTCH1,LMO4,LHX2,RGMA,HHIP
15_Member	GO Biological Processes	GO:0001838	embryonic epithelial tube formation	-2.82557	-1.07106	5/122	5216,5727,8543,9355,56963	PFN1,PTCH1,LMO4,LHX2,RGMA
15_Member	GO Biological Processes	GO:0072175	epithelial tube formation	-2.7043	-0.979826	5/130	5216,5727,8543,9355,56963	PFN1,PTCH1,LMO4,LHX2,RGMA
15_Member	GO Biological Processes	GO:0016331	morphogenesis of embryonic epithelium	-2.52488	-0.855798	5/143	5216,5727,8543,9355,56963	PFN1,PTCH1,LMO4,LHX2,RGMA
15_Member	GO Biological Processes	GO:0035148	tube formation	-2.48622	-0.82973	5/146	5216,5727,8543,9355,56963	PFN1,PTCH1,LMO4,LHX2,RGMA
15_Member	GO Biological Processes	GO:0048729	tissue morphogenesis	-2.32041	-0.719582	10/554	2719,3280,3400,5216,5727,8543,9355,56963,64399,84870	GPC3,HES1,ID4,PFN1,PTCH1,LMO4,LHX2,RGMA,HHIP,RSPO3
16_Summary	GO Biological Processes	GO:0048598	embryonic morphogenesis	-6.3207	-3.66421	17/576	1280,1291,1382,1746,2290,2719,3280,5216,5456,5727,6647,7545,8543,9355,56963,84870,154796,347733,4915,24147,6658	COL2A1,COL6A1,CRABP2,DLX2,FOXG1,GPC3,HES1,PFN1,POU3F4,PTCH1,SOD1,ZIC1,LMO4,LHX2,RGMA,RSPO3,AMOT,TUBB2B,NTRK2,FJX1,SOX3
16_Member	GO Biological Processes	GO:0048598	embryonic morphogenesis	-6.3207	-3.66421	17/576	1280,1291,1382,1746,2290,2719,3280,5216,5456,5727,6647,7545,8543,9355,56963,84870,154796	COL2A1,COL6A1,CRABP2,DLX2,FOXG1,GPC3,HES1,PFN1,POU3F4,PTCH1,SOD1,ZIC1,LMO4,LHX2,RGMA,RSPO3,AMOT
16_Member	GO Biological Processes	GO:0042472	inner ear morphogenesis	-3.1742	-1.32028	5/102	1280,2290,5456,6647,7545	COL2A1,FOXG1,POU3F4,SOD1,ZIC1
16_Member	GO Biological Processes	GO:0048568	embryonic organ development	-2.99913	-1.19527	10/446	1280,1746,2290,3280,5456,5727,6647,7545,84870,347733	COL2A1,DLX2,FOXG1,HES1,POU3F4,PTCH1,SOD1,ZIC1,RSPO3,TUBB2B
16_Member	GO Biological Processes	GO:0042471	ear morphogenesis	-2.82557	-1.07106	5/122	1280,2290,5456,6647,7545	COL2A1,FOXG1,POU3F4,SOD1,ZIC1
16_Member	GO Biological Processes	GO:0048839	inner ear development	-2.71021	-0.983658	6/190	1280,2290,3280,5456,6647,7545	COL2A1,FOXG1,HES1,POU3F4,SOD1,ZIC1
16_Member	GO Biological Processes	GO:0090596	sensory organ morphogenesis	-2.67353	-0.957276	7/261	1280,2290,4915,5456,6647,7545,24147	COL2A1,FOXG1,NTRK2,POU3F4,SOD1,ZIC1,FJX1
16_Member	GO Biological Processes	GO:0043583	ear development	-2.42466	-0.792888	6/217	1280,2290,3280,5456,6647,7545	COL2A1,FOXG1,HES1,POU3F4,SOD1,ZIC1
16_Member	GO Biological Processes	GO:0048562	embryonic organ morphogenesis	-2.40439	-0.777868	7/292	1280,1746,2290,3280,5456,6647,7545	COL2A1,DLX2,FOXG1,HES1,POU3F4,SOD1,ZIC1
16_Member	GO Biological Processes	GO:0007423	sensory organ development	-2.33666	-0.731128	10/551	1280,2290,3280,4915,5456,6647,6658,7545,9355,24147	COL2A1,FOXG1,HES1,NTRK2,POU3F4,SOD1,SOX3,ZIC1,LHX2,FJX1
17_Summary	Reactome Gene Sets	R-HSA-195721	Signaling by WNT	-6.2998	-3.65208	13/332	805,2785,2787,3021,5216,5879,6658,6934,7316,54331,84870,94239,284654	CALM2,GNG3,GNG5,H3-3B,PFN1,RAC1,SOX3,TCF7L2,UBC,GNG2,RSPO3,H2AZ2,RSPO1
17_Member	Reactome Gene Sets	R-HSA-195721	Signaling by WNT	-6.2998	-3.65208	13/332	805,2785,2787,3021,5216,5879,6658,6934,7316,54331,84870,94239,284654	CALM2,GNG3,GNG5,H3-3B,PFN1,RAC1,SOX3,TCF7L2,UBC,GNG2,RSPO3,H2AZ2,RSPO1
17_Member	Reactome Gene Sets	R-HSA-4641263	Regulation of FZD by ubiquitination	-3.42692	-1.49017	3/21	7316,84870,284654	UBC,RSPO3,RSPO1
17_Member	Reactome Gene Sets	R-HSA-201681	TCF dependent signaling in response to WNT	-2.95412	-1.16132	7/233	3021,6658,6934,7316,84870,94239,284654	H3-3B,SOX3,TCF7L2,UBC,RSPO3,H2AZ2,RSPO1
17_Member	Reactome Gene Sets	R-HSA-3769402	Deactivation of the beta-catenin transactivating complex	-2.53628	-0.865372	3/42	6658,6934,7316	SOX3,TCF7L2,UBC
18_Summary	GO Biological Processes	GO:1905908	positive regulation of amyloid fibril formation	-5.9117	-3.34316	3/4	348,351,1191,1627,4131,4915,27065,3060,6857,347733,7846,203068,3021,7316	APOE,APP,CLU,DBN1,MAP1B,NTRK2,NSG1,HCRT,SYT1,TUBB2B,TUBA1A,TUBB,H3-3B,UBC
18_Member	GO Biological Processes	GO:1905908	positive regulation of amyloid fibril formation	-5.9117	-3.34316	3/4	348,351,1191	APOE,APP,CLU
18_Member	GO Biological Processes	GO:1905906	regulation of amyloid fibril formation	-3.79172	-1.7417	3/16	348,351,1191	APOE,APP,CLU
18_Member	GO Biological Processes	GO:0048167	regulation of synaptic plasticity	-2.63157	-0.928567	6/197	348,351,1627,4131,4915,27065	APOE,APP,DBN1,MAP1B,NTRK2,NSG1
18_Member	GO Biological Processes	GO:0050804	modulation of chemical synaptic transmission	-2.56337	-0.880389	9/428	348,351,1627,3060,4131,4915,6857,27065,347733	APOE,APP,DBN1,HCRT,MAP1B,NTRK2,SYT1,NSG1,TUBB2B
18_Member	GO Biological Processes	GO:0099177	regulation of trans-synaptic signaling	-2.55666	-0.874619	9/429	348,351,1627,3060,4131,4915,6857,27065,347733	APOE,APP,DBN1,HCRT,MAP1B,NTRK2,SYT1,NSG1,TUBB2B
18_Member	GO Biological Processes	GO:0050807	regulation of synapse organization	-2.52501	-0.855798	6/207	348,351,1627,4915,7846,203068	APOE,APP,DBN1,NTRK2,TUBA1A,TUBB
18_Member	GO Biological Processes	GO:0050803	regulation of synapse structure or activity	-2.4641	-0.81638	6/213	348,351,1627,4915,7846,203068	APOE,APP,DBN1,NTRK2,TUBA1A,TUBB
18_Member	GO Biological Processes	GO:1900271	regulation of long-term synaptic potentiation	-2.45071	-0.808171	3/45	348,351,27065	APOE,APP,NSG1
18_Member	GO Biological Processes	GO:0048168	regulation of neuronal synaptic plasticity	-2.3212	-0.719586	3/50	348,351,1627	APOE,APP,DBN1
18_Member	Reactome Gene Sets	R-HSA-977225	Amyloid fiber formation	-2.15431	-0.60489	4/111	348,351,3021,7316	APOE,APP,H3-3B,UBC
19_Summary	GO Biological Processes	GO:1902430	negative regulation of amyloid-beta formation	-5.84619	-3.30568	5/29	348,1191,4915,6252,10313,2719,3190,5879,284654	APOE,CLU,NTRK2,RTN1,RTN3,GPC3,HNRNPK,RAC1,RSPO1
19_Member	GO Biological Processes	GO:1902430	negative regulation of amyloid-beta formation	-5.84619	-3.30568	5/29	348,1191,4915,6252,10313	APOE,CLU,NTRK2,RTN1,RTN3
19_Member	GO Biological Processes	GO:1902992	negative regulation of amyloid precursor protein catabolic process	-5.55505	-3.08343	5/33	348,1191,4915,6252,10313	APOE,CLU,NTRK2,RTN1,RTN3
19_Member	GO Biological Processes	GO:1902003	regulation of amyloid-beta formation	-4.73271	-2.45048	5/48	348,1191,4915,6252,10313	APOE,CLU,NTRK2,RTN1,RTN3
19_Member	GO Biological Processes	GO:1902991	regulation of amyloid precursor protein catabolic process	-4.44158	-2.21217	5/55	348,1191,4915,6252,10313	APOE,CLU,NTRK2,RTN1,RTN3
19_Member	GO Biological Processes	GO:0030100	regulation of endocytosis	-2.51471	-0.846541	6/208	348,1191,2719,3190,5879,284654	APOE,CLU,GPC3,HNRNPK,RAC1,RSPO1
19_Member	GO Biological Processes	GO:0045807	positive regulation of endocytosis	-2.36021	-0.74752	4/97	348,1191,2719,3190	APOE,CLU,GPC3,HNRNPK
19_Member	GO Biological Processes	GO:0048259	regulation of receptor-mediated endocytosis	-2.16798	-0.611822	4/110	1191,3190,5879,284654	CLU,HNRNPK,RAC1,RSPO1
20_Summary	GO Biological Processes	GO:0021510	spinal cord development	-5.27989	-2.87273	7/99	4747,4821,5727,7545,8543,26227,27023,1746,2290,2719,3280,9355,10683,57801,64399,3251,3400,4915,4131,8835,2596,6934	NEFL,NKX2-2,PTCH1,ZIC1,LMO4,PHGDH,FOXB1,DLX2,FOXG1,GPC3,HES1,LHX2,DLL3,HES4,HHIP,HPRT1,ID4,NTRK2,MAP1B,SOCS2,GAP43,TCF7L2
20_Member	GO Biological Processes	GO:0021510	spinal cord development	-5.27989	-2.87273	7/99	4747,4821,5727,7545,8543,26227,27023	NEFL,NKX2-2,PTCH1,ZIC1,LMO4,PHGDH,FOXB1
20_Member	GO Biological Processes	GO:0003002	regionalization	-4.73298	-2.45048	11/332	1746,2290,2719,3280,4821,5727,9355,10683,27023,57801,64399	DLX2,FOXG1,GPC3,HES1,NKX2-2,PTCH1,LHX2,DLL3,FOXB1,HES4,HHIP
20_Member	GO Biological Processes	GO:0021953	central nervous system neuron differentiation	-4.72349	-2.44499	8/166	1746,2290,3251,3400,4821,4915,5727,8543	DLX2,FOXG1,HPRT1,ID4,NKX2-2,NTRK2,PTCH1,LMO4
20_Member	GO Biological Processes	GO:0007389	pattern specification process	-4.25653	-2.0742	12/443	1746,2290,2719,3280,4821,5727,7545,9355,10683,27023,57801,64399	DLX2,FOXG1,GPC3,HES1,NKX2-2,PTCH1,ZIC1,LHX2,DLL3,FOXB1,HES4,HHIP
20_Member	GO Biological Processes	GO:0009953	dorsal/ventral pattern formation	-3.66164	-1.6494	5/80	2290,4821,5727,9355,64399	FOXG1,NKX2-2,PTCH1,LHX2,HHIP
20_Member	GO Biological Processes	GO:0045666	positive regulation of neuron differentiation	-3.40122	-1.47283	5/91	1746,2290,4131,4821,8835	DLX2,FOXG1,MAP1B,NKX2-2,SOCS2
20_Member	GO Biological Processes	GO:0021522	spinal cord motor neuron differentiation	-2.96176	-1.16774	3/30	4821,5727,8543	NKX2-2,PTCH1,LMO4
20_Member	GO Biological Processes	GO:0045165	cell fate commitment	-2.83909	-1.08123	7/244	1746,2290,2596,3280,4821,5727,6934	DLX2,FOXG1,GAP43,HES1,NKX2-2,PTCH1,TCF7L2
20_Member	GO Biological Processes	GO:0001709	cell fate determination	-2.53628	-0.865372	3/42	2290,4821,5727	FOXG1,NKX2-2,PTCH1
20_Member	GO Biological Processes	GO:0021517	ventral spinal cord development	-2.42357	-0.792888	3/46	4821,5727,8543	NKX2-2,PTCH1,LMO4
20_Member	GO Biological Processes	GO:0021515	cell differentiation in spinal cord	-2.29702	-0.705445	3/51	4821,5727,8543	NKX2-2,PTCH1,LMO4
20_Member	GO Biological Processes	GO:0048663	neuron fate commitment	-2.06149	-0.53828	3/62	1746,2290,4821	DLX2,FOXG1,NKX2-2
