# Supplementary material for: Altered patterning of trisomy 21 interneuron progenitors
Source: Stem Cell Reports. 2022 May 26;17(6):1366–79. doi: 10.1016/j.stemcr.2022.05.001 (PMC9214050; doi:10.1016/j.stemcr.2022.05.001)
Supplement: Table S4. Cluster markers [file mmc5.xlsx]

## Sheet: Markers list
cluster 00	cluster 01	cluster 02	cluster 03	cluster 04	cluster 05	cluster 06	cluster 07	cluster 08	cluster 09	cluster 10	cluster 11	cluster 12	cluster 13	cluster 14	cluster 15
PTTG1	NKX2-8	PTN	LINC01551	SFRP2	HIST1H4C	VIM	NKX2-1	NEUROD1	WNT4	GPC3	TNFRSF12A	RPL35	DLX5	RPL21	HOXA2
HNRNPA2B1	NKX2-2	ZIC1	FOXG1	PRSS23	KIAA0101	PRSS23	IGFBP5	NHLH1	RSPO2	ITM2B	CNN1	RPL21	DLX6-AS1	RPL41	HOXB-AS1
BIRC5	NKX2-1	TPBG	LHX2	PAX6	HIST1H1B	CALM1	SFTA3	EBF2	BARHL2	TMBIM6	PTRF	PTMA	SLC32A1	RPS24	HOXB2
TUBA1B	PTCH1	WNT7B	SFRP1	SFRP1	HIST2H2AC	SFRP2	NKX2-2	GREM2	WNT2B	ATP1B3	TAGLN	RPS17	GAD2	RPL39	CYP26A1
CTA-29F11.1	FGFBP3	COL4A6	RPL13	HES1	HIST1H1C	PAX6	HNRNPA1	ST18	RSPO3	PDIA6	ANXA1	RPS24	DLX6	RPS27	IRX3
ODC1	LITAF	EMX2	SHISA2	PLK1	HIST1H1E	FEZF1-AS1	NKX2-8	NEUROG1	APCDD1	SPCS2	ATF3	RPL26	DLX1	RPS23	PAX3
CDC20	SFTA3	HIST1H4C	RPS18	CALM1	ASF1B	MIAT	EEF2	LHX9	RSPO1	HSPA5	CYR61	RPL41	DLX2	RPL26	HOTAIRM1
RAN	AMOT	CNTNAP2	RPS8	SMC4	SPC24	WNT7B	EEF1A1	EOMES/TBR2	RP4-665J23.1	LAPTM4A	GLIPR1	RPLP0	SP9	RPS25	PCDH8
HMGB1	FBLN1	LHX5-AS1	RPS14	UHRF1	RAD51AP1	FEZF1	RPS27	ELAVL4	LMX1A	PDIA3	CLDN6	RPLP1	SCGN	RPL35A	MIR219A2
ARL6IP1	HOPX	CDCA5	RPS17	SGOL1	MYBL2	CDH7	DCX	TBR1	SP5	ATP6AP2	CSRP1	RPS25	DYNC1I1	RPS15A	NPPC
CCNB2 cyclinB2	S1PR3	NME4	RPS23	FEZF1-AS1	CDCA5	ARL4A	GNB2L1	EBF3	ZIC1	CD63	C6orf141	SNRPG	ST8SIA5	RPL34	ZNF703
HMGN1	SOHLH2	PHPT1	RPS6	CLSPN	ARHGAP11B	CLU	BTG1	CPLX2	ZIC4	HSP90AA1	ANXA2	RPL27	MIR7-3HG	RPS6	EDNRB
LSM5	DLK1	TYMS	MEIS2	RRM2	HIST1H1D	SOX3	RFX4	ELAVL3	CLYBL	RTN4	S100A10	PSMA4	LINC01305	RPS17	PPP1R14C
NUCKS1	CAPN6	MIF	RPL3	NTRK2	SFRP1	EXTL2	FOXA2	RP11-445F12.1	OTX1	RTN3	CDC42EP1	GSTP1	AMBN	RPLP1	GYPC
HMGN2	OLIG2	CENPV	RPL7A	SGOL2	TMEM106C	NTRK2	EIF3E	CHRNA3	TPBG	UBC	AC093673.5	RPL27A	ELAVL4	RPL31	CERCAM
CTGF	MBIP	ENO1	RPL29	TOP2A	C21orf58	GPC4	SLC25A6	ELAVL2	COLEC12	RPN2	FAM84B	RPL31	RP11-445F12.1	RPS3A	RPS6
H2AFZ	MDK	LSM4	RPS3	NR2F1	H2AFX	TCF7L2	EIF3F	NEFM	FAM19A4	TUBA1A	EMP3	RPL22	CELF3	RPL35	MEIS2
ILF3-AS1	KIAA0101	YBX1	RPL10A	PRC1	UBE2T	PLP1	UQCRB	NEUROD4	AC009501.4	RCN2	COL1A1	CALM2	RBP1	RPS12	CRABP1
RP3-395M20.12	FGF19	TPI1	RPL32	CDH7	HMGN2	CDO1	RPS11	NHLH2	NHS	HACD3	CTGF	RPS15	RUNDC3A	RPLP2	PRTG
MORF4L2	FST	PLAGL1	GNB2L1	CENPA	FBXO5	ZFP36L1	MEST	TFAP2A	CNTNAP2	PRDX4	GAP43	TMA7	ELAVL3	RPL12	BOC
CTB-31O20.2	EFNA5	NME1	RPL5	ZWINT	MKI67	WLS	RPL10	KLHL35	BMP4	HSP90B1	AJUBA	CCNG1	LHX6	RPL23A	ID1
HNRNPH3	EPHB1	FAM107A	FRZB	AURKA	FANCD2	NR2F1	NACA	CNTN2	FLRT3	PTX3	KRT8	RPL12	INA	RPL27A	RPL37A
BANF1	HIST1H4C	MYBL2	PLP1	CKAP2L	KIFC1	NR2F2-AS1	KIZ	DCC	FGF8	TTYH1	TAGLN2	SNRPD2	NGFR	RPS8	PTN
HMGB3	C21orf58	PGP	RPL18A	ASPM	MSI1	LIX1	PON2	EBF1	LYPD1	FUS	JUN	RPL35A	RUNX1T1	RPL36	RPS16
PTMS	BMP7	MT-ND1	RPL9	CKS1B	POLR2J3	C5orf30	RPL5	STMN2	PAX3	TECR	PLAU	RPL36	LHX1	RPL32	RPL39
OAZ1	HEY1	CENPW	DLK1	DEPDC1	SPC25	CELF2	EIF3L	INSM1	WNT3	TUBB	S100A11	UBA52	ST18	RPL37A	NRG1
THAP2	HHIP	ID1	RPL39	XRCC2	SET	EPS8	RPS27A	HMP19	RASGRP2	GGH	ADM	SKP1	FAM57B	RPL30	CRNDE
TROAP	HES4	FABP7	RPL34	UBE2C	SMC4	CD99	SH3BGRL	SLC17A6	EPHA7	LMNB1	SESN2	RPS27	SMOC1	RPL27	CCDC160
NDUFB4	SOX2	GJA1	RPS12	MKI67	ORC6	CDH2	MBIP	MAB21L1	COL9A2	APLP2	SLC7A5	RPLP2	ARL4D	RPL14	DRAXIN
SNHG10	SMC4	ORC6	RPS16	MIS18BP1	ZWINT	LINC00685	DLL1	CELF3	RP11-71N10.1	DLK1	PLK2	PTGES3	GAD1	RPL11	ID2
HMGN3	SHTN1	HSPE1	RPS2	RACGAP1	CDCA4	NR2E1	PNRC1	TAGLN3	ID3	HLA-A	PRKCDBP	TUBB	ONECUT2	RPS13	RPS12
NHSL1	MKI67	BTG3	GLI3	CDCA7	PTPRS	ABCA5	GLTSCR2	LINC00599	PKM	CALR	EGR1	NME1	SP8	RPS18	RPL24
NDUFC1	FAM64A	ATP5G1	HES4	NUSAP1	DHFR	HSP90AB1	FGFBP3	NRN1	PFN2	CYBA	FADS3	PPIA	TIAM2	RPS28	RPL23
CEP70	MLEC	ZWINT	LINC01198	CKAP2	HES4	SFRP1	NPM1	INA	APOE	MALAT1	TPM1	GAPDH	SRRM4	RPLP0	RPS4X
NR2F1-AS1	HMGN2	SCD	MT-CYB	NUF2	CENPK	RGMA	EIF3H	POU2F2	GSTP1	PGRMC1	TRIB3	NPM1	NOL4	RPS19	SMOC1
RP11-93H24.3	PIF1	TCF7L2	CDT1	NEK2	RMI2	ZNF706	CIRBP	ONECUT2	MFAP2	FBLN1	PDLIM1	RPS15A	DCX	RPS7	RPS8
GNG5	TOP2A	UQCC2	RPL36A	TMEM47	CBX5	CA2	SPP1	SYP	ID1	RCN1	B2M	SOD1	ECEL1	SNRPD2	RASL11B
RP11-111M22.3	CKS1B	HMGA1	SLC25A37	CCNA2	AURKB	GABPB1-AS1	TSC22D1	SRRM4	CA14	TMX1	TPM4	RPL39	POU2F2	RPL22	C20orf27
THUMPD3-AS1	EMD	C17orf89	HIST1H4C	QKI	SFRP2	WSB1	UFC1	PCSK2	FREM1	HSP90AB1	EZR	COX7C	TAGLN3	RPL10	TSPAN13
RPL36AL	TMEM98	FAM213A	PIF1	KNSTRN	HNRNPH1	NPC2	PTCH1	CREG2	MYL6	MCM7	AMOTL2	RPS6	PCP4	RPL24	RFX4
PSMB6	ASPM	SAT1		LMAN1	DEK	PTX3	GNG2	CACNA2D1	CXCL14	GPM6B	EIF1	RPL24	PHF21B	RPL9	RPS23
PAIP2	CDK1	ID3		PSRC1	NUSAP1	PALLD	PFDN5	THSD7A	LINC01330	SFRP2	GADD45B	HINT1	STMN2	RPS15	QPRT
CALM3	CKS2	SFRP2		CENPF	HMGB2	ATXN10	IGBP1	LHX1	OTX2	XRCC6	MAFF	RPL23A	NRXN3	RPSA	TCF12
HNRNPM	PDPN	ASF1B		HELLS	CDK4	LMAN1	EIF3D	TTC9B	CCDC80	EXTL2	PPP1R15A	RPL11	CLIC6	RPS9	RPS20
PAX6	HMGB2	CENPK		FAM64A	FOXM1	IGBP1	MIR219A2	DLL3	GNG11	APMAP	MYL9	NDUFA4	SHD	RPS27A	POU3F2
PRR13	CLIC1	PRDX4		CKS2	RANBP1	PSAP	MIR7-3HG	BASP1	SDC2	CADM1	PDLIM7	ATP5J2	PCSK1N	RPL28	RPL37
NUDCD2	AURKA	CCDC109B		CCNB1	TYMS	RP11-89K21.1	ZFAS1	RUNX1T1	SPINT2	NELL2	CLU	RPL38	GDAP1L1	RPS21	RPL38
RP1-39G22.7	UBE2C	SPARC		KPNA2	PPP3CA	VCAM1	GADD45G	GJD2	ZIC3	NDFIP1	WEE1	ACTB	MLLT11	RPL7	RPS13
KRT10	MXD3	RANBP1		GTSE1	NR2F1	PNRC1	KCNQ1OT1	RUNDC3A	WLS	PLTP	KLF10	MORF4L1	LINC00599	RPS11	H1F0
PYURF	ISG15	TK1		PIF1	C19orf48	LHX5-AS1	SLC25A3	RTN1	PERP	BSG	KLF6	RPL34	RAB3A	RPS4X	CD24
SRI	H2AFX	NR2F1-AS1		C21orf58	SIVA1	TKT	OXA1L	SCRT1	FAM84B	DDOST	CNN3	RPS12	SLCO5A1	RPL23	CCDC85B
HSPE1	RMI2	CKS1B		HJURP	CENPM	SALL4	SSBP2	FAM57B	CXCR4	NASP	PALLD	RPL14	AKR1C1	RPL13A	MEIS1
HMGB2	SALL1	SAC3D1		HMGB2	SIX3	TSPAN5	HSP90AB1	IGFBPL1	COL4A6	DNAJA1	ZYX	OST4	CD24	RPS16	RPL27
HNRNPR	MIS18BP1	SUMO3		KIFC1	CDCA3	CCND2	PLP1	NEFL	ZIC2	ACTB	PRDX6	LDHB	MIAT	ATP5G2	RPL36A
KIF9	KIFC1	CDKN1A		CDCA3	FEN1	FAM229B	LITAF	ADCYAP1	ID2	CALU	CALD1	SNRPD1	TTC9B	RPL37	SLC25A6
HNRNPK	AKAP12	SNRNP25		CENPE	RNPS1	DDOST	ERGIC3	NEUROG2	CREG1	SQLE	TUBB2A	CENPW	MYT1	UBA52
SEC61G	CENPF	YBX3		SOX3	CHP1	NR2F2	HEY1	PCBP4	KRT8	MGST1	SPARC	UBC	SCG3	RPS20
SLIRP	ZWINT	BCAT1		G2E3	HELLS	MSI2	DIO3	CHN2	PAM	TMEM50A	APOE	RPS28	SNAP25	RPL10A
MARCKS	NUSAP1	CHAF1A		MCM10	EFNA5	VPS37B	TFDP2	SCG3	BCAR3	LDHB	IER3	PRDX6	SOX4	RPS14
MRFAP1	AUTS2	UBE2S		CDCA8	WSB1		TBCA	CHST8	ZFHX4	OSTC	CDH6	C14orf2	MAP2	RPL18A
GPX4	TPX2	EI24		PLP1			FBLN1	VSX1	CITED2	POLR2J3	DDIT3	ATPIF1	ACTL6B	TUBB
MRPL51	CKAP2	TRIAP1		PALLD			SOX4	ACTL6B	ATP2B1	DDX5	CNN2	RPS3A	TMSB10	RPS29
SNRPB	CENPA	SIVA1		LBR			TMTC2	PARM1	CD82	RBBP7	PIM1	UQCRH	TUBB2B	RPL29
ZNF436-AS1	SGOL2	FAM162A		RHNO1			KAT7	RGS16	FBN2	PDPN	ATF4	POLR2L	SOX11	HINT1
RP11-620J15.3	PRR13	STRA13		TPX2			OLIG2	MLLT11	TRPM3	SLC39A6	ANKRD45	RANBP1	INSM1	RPL19
PSMD10	CENPE	DHFR		GPSM2			NONO	PHLDA1	KLHDC8B	PCNA	MYL12A	PRDX1	GADD45G	RPL15
SNRPC	GTSE1	OCIAD2		H2AFX			ASCL1	BHLHE22	PTN	CKB	SLC3A2	ERH	PCBP4	EIF3E
SDCBP	ORC6	IKBIP		NUCKS1			ZCCHC11	GFRA1	PCDH9	FKBP10	EPHA2	RPL37A	STMN1	RPL36A
POMP	FOXM1	RHNO1		TUBB4B			CCND2	TMSB10	SPARC	TRAM1	S100A6	NDUFS5	RASGEF1B	EEF1D
RAD21	PSRC1	PRELID1		AURKB			HIGD2A	SNAP25	NRN1	CDH2	LHFP	EIF3E	TERF2IP	RPS5
MINCR	CCND1 cyclin D1	NPM3		CDC20			RBM3	SMIM18	NTNG1	TMEM98	MARS	RPS8	KIF5C	RPL3
ERV3-1	CDCA3	DDB2		BUB3			SCP2	LHX5	EHBP1	APP	DAPK3	UQCR10	ATP6V1G1	ZFAS1
TXNDC12	ILDR2	FAM64A		KIF20B			CLIC1	GADD45G	VAT1L	TSPAN6	GEM	SNRPE	ARX	C14orf2
DYNLL1	FOXB1	BSG		CDKN3			MDK	RAB3A	FZD1	CANX	GADD45A	EIF4E	TUBA1A	RPL18
NR2F2	QKI	ACAT2		UBE2S			EPB41L4A-AS1	H3F3B	DDAH2	PDIA4	ANXA5	BZW1	KDM6B	RPS10
CTXN1	PLK1	GGCT		HP1BP3			ARID5B	MAP2	TNIK	SSB	VCL	SNRPF	SEC11C	RPL5
FEZF1	RHNO1	APRT		MXD3			BMP7	CDKN1C	TGIF1	PLP1	WNT2B	ATP5E	MAP1B	RPS3
SPA17	UBE2S	KIAA0101		DHFR			EIF2S3	RP11-247C2.2	HIPK2	OCIAD1	TGIF1	RPL30	ATP1A3	RPL7A
LINC01089	CNPY3	RARRES2		DLGAP5			EIF3M	DCX	FN1	HNRNPU	CYSTM1	RAN	SVOP	CCNG1
RPS19BP1	GMNN	CNN2		DTYMK			BAZ2B	PLPPR1	AKAP9	XRCC5	PDLIM3	PSMB3	NEFM	RPL13
CCNG1	RNF26	POLD2		TROAP			SOHLH2	NRXN1	SLIT2	SLC39A1	FTL	HMGB1	H3F3B	RPL17
TMEM256	KPNA2	RPS27L		UNG			EIF4B	SYT5	DSTN	PPIB	BEX1	PFN1	DCC	RPL38
PLIN3		BAX		ARL6IP1			ABRACL	NAV1	LSR	SLC39A7	CDKN1A	SLIRP	ACTG1	PFDN5
LINC00998		HELLS		RNF26			SMIM14	CELF4	PGRMC1	SPCS1	GLIS3	BANF1	KLF7	TMSB15A
RP11-332H14.2		PRKDC		DUT			LINC00685	CADPS	UBE3D	ISYNA1	BTG3	CDK1	GPC2	FAU
CCNB1		ALDOA		MZT1			MAGED1	MIAT	DOK5	LBR	IER2	RPS7	SPAG6	COX7C
MZT1		CTXN1		PTTG1			CDKN1C	BAALC	BARHL1	TMED10	ACTB	RPS20	GDI1	GNB2L1
ARPC5		MRPL11		BIRC5			CCT8	PSTPIP1	CPE	TMEM38B	DDIT4	YBX1	PPP2R2B	LDHB
MTHFD2L		CSRP2		CCNB2			CNPY2	TMEM176A	WFIKKN1	TMEM97	CA2	H2AFZ	BASP1	HNRNPA1
		ODC1					CAPN6	AKAP6	PIFO	TMED9	MYL12B	H3F3A	CRMP1	SERF2
							N4BP2L2	SCG2	HSPB1	CDK5RAP3	YBX3	RPS21	REM2	RPL8
							EIF2A	ANKS1B	DPCD	TM9SF2	RSU1	SUMO2	ASCL1	NACA
							AES	MIR217HG	EMC2	HNRNPA2B1	IFRD1	CKS1B	PARP6	ACTB
							ADA	GPC2	MGST1	VCAM1	YARS	LSM3	DBN1	ATP5L
							OS9	EYA2	ALPL	ITGB1	GJA1	ENO1	RTN1	COX4I1
							SUPT4H1	SLC44A3	GULP1	MESDC2	TUBB6	TUBB4B	SYP	TOMM7
							MLLT4-AS1	SYT1	APP	WSB1	PMAIP1	RPS27A	GNG3	RPL6
							MXD4	INSM2	NGFRAP1	IFNGR1	HSPA9	RPS27L	SEZ6L2	UQCRH
							LGR4	TPPP3	C14orf1	HSPA8	SHMT2	CCT8	TPPP3	UQCRB
							FUNDC2	FNDC5	WDFY2	C21orf58	SFRP2	YWHAQ	SYT1	PRDX2
							KLF3	DNER	CACHD1	GPATCH8	PEA15	HSPE1	ASPHD1	ROMO1
							MIAT	CTD-3064C13.1	BSG	PKM	HSPB1	YWHAE	KLHDC8A	UBB
							ITM2B	PRMT8	CRNDE	EBP	WLS	RPL23	DPYSL3	PHPT1
							RP3-395M20.12	MFNG	GNG12	PPT1	ILK	CCNA2	GABARAPL2	NAP1L1
							SLC25A4	SSTR2	COL9A1	ARL6IP5	SNRPN	POMP	KLC1	MT-ND3
							CAMLG	CHODL	CA11	LRPAP1	RHOC	TMSB15A	GAP43	ATP5E
							SPSB4	CD24	HEG1	LUC7L3	NLRP1	UQCRQ	KAT7	UBL5
							PSME1	CHGA	OCIAD2	QTRT1	FLNA	PHGDH	LZTS1	SKP1
							IGDCC3	ATCAY	TM7SF2	PSAP	CD63	SRSF3	PAK3	GPX4
							MRPL45	KLF7	APLP2	FGFBP3	TRAF4	PTTG1	RBFOX2	UQCR10
							TCEAL8	VSTM2B	BAMBI	CCDC47	NEAT1	HSP90AB1	BEX1	SDCBP
							UBXN1	KIF5C	NLRP1	CRISPLD1	HEXIM1	MAD2L1	DCLK2	ATP5J2
							TXNIP	GDI1	PNPLA3	CCT5	TRIB1	ATP5L	SYT5	PSMA4
							ISG15	TCP10L	TLE4	HSPA9	RHOB	RPS18	AFAP1	ESD
							FLRT3	ATP6V1G1	PLTP	PTPRA	SQSTM1	ENY2	ABAT	COX6C
							PEG10	EPB41L4A	NPM3	SON	LMNA	RPL18A	DYNC1I2	GDI2
							TIMP1	NKAIN4	PLEKHA5	FDPS	JAG1	ATP5H	ATCAY	PPIA
							PCDH19	MAP1B	COL4A5	SLC2A1	ACTN4	NDUFA11	C4orf48	TRAPPC1
							RP3-525N10.2	TRH	IQCK	MAGED1	EIF5	UBL5	CELF5	CENPN
							HES6	TERF2IP	CH17-189H20.1	KDELR1	HERPUD1	DYNLL1	ELAVL2	UXT
							LDLRAD3	SYT4	AC002454.1	PNISR	BBC3	CKS2	TUBB2A	AC090498.1
							NOB1	STMN1	CETN2	MYH10	RP11-14N7.2	SHFM1	NLRP1	ATP5I
							ETV1	NREP	SPRY1	CLU	UPP1	MORF4L2	PGM2L1	HSBP1
							LINC00632	KALRN	PDLIM7	SEC62	TRIP6	SSB	LRRN3	PRDX6
							SNHG8	EDIL3	ATF3	UXS1	DUSP10	COX7B	EPS8L1	NDUFS5
								ATP1A3	GPX3	PLD3	SARS	RPS13	AES	GSTP1
								SCRT2	TMEM88	G6PC3	ASNS	UBE2C	CEP170	NDUFA13
								MPP3	CCDC160	TUFM	HMGA1	PFN2	NREP	TCEB2
								ANK2	PRTG	PGK1	HCFC1R1	SMS	SYN1	CALM3
								NPTX2	IFITM3	CDK1	ACTG1	UQCRB	DDAH2
								CD200	TMEM134	UNC50	PHGDH	NDUFB3	PLPPR2
								SOX11	PSAT1	HNRNPK	CYCS	CENPH	NOVA2
								B3GALT2	CALR	SSR4	EFNB2	CNN3	CHGB
								FAM110A	UNC119	MINPP1	MYH9	FAU	TUBB4A
								SOX4	BEX2	TUBB4B	SSFA2	LSM5	APLP1
								DPYSL3	CDH2	HNRNPR	REXO2	MIF	HN1
								OLFM1	H3F3B	PON2	ARF1	PRDX2	RIIAD1
								TUBB2B	CFAP77	ILVBL	CAPN2	ATP5O	RPAIN
								CAMKV	CD59	MCM3	XBP1	RBX1	TSG101
								PPP1R15A	AXIN2	PRSS23	WARS	SUB1	RUFY3
								MUC3A	DYNLL1	PARP1	IRS2	SUMO1	FTL
								PCSK1N	PSAP	ATF6B	DCBLD2	VDAC1	TTC3
								EPS8L1	CDH6	WLS	WDR1	HMGN2	CDKN1C
								MDGA1	TSPAN6	PA2G4	OAZ1	NAE1	EIF1
								RASD1	PDIA6	HAT1	SDC2	XRCC6	LMO1
								MAP1A	ZNF521	KPNA2	PTP4A1	PSMB1	MAP1A
								RUFY3	FAM213A	ILF2	PHLDA3	CCT4	PRKX
								RBFOX2	CXADR	COPS6	GNG12	HSPD1	MALAT1
								TPD52	GJA1	ATP1A1	SERTAD1	TUBA1C	ENO2
								ACTG1	DNAJC15	TMEM123	TIMP1	RPS10	CCNI
								TUBA1A	G6PC3	FZD2	CLIC1	BIRC5	TIAM1
								UBE2L6	NDUFS8	JAM2	PDLIM2	LSM6	CSRNP3
								FAM155A	IFI6	LGALS3BP	DPH3	ESD	VAT1
								STMN4	NREP	HSD17B12	RNF126	MDH1	PTMS
								PGM2L1	FHL1	UQCRC1	ERRFI1	KPNA2	CELF4
								CCNI	HSP90B1	KHDRBS1	HSPA5	HNRNPC	FAM110B
								RTN4	QPRT	SARAF	CRABP2	RAB11A	MIR124-2HG
								CBFA2T2	SERPINE2	44446	CASP3	LSM7	MEIS3
								44445	GRINA	HNRNPM	DUSP1	SNRPB2	AKAP6
								TP53INP2	FSCN1	MDK	PSAP	RPL7	MAPK6
								PDE2A	JAG1	ERP29	RAB13	HSBP1	STMN4
								GNG3	EFNB3	TMEM59	APLP2	UBB	EEF2
								SERPINI1	BMP7	CPSF3	CDH2	GLO1	APOPT1
								PPP1R1A	AP2M1	CST3	BZW1	FKBP3	FSCN1
								NOVA1	FGF19	HYAL2	GNL2	TCEB2	KIF5A
								MAB21L2	MRPS6	DHX15	PVRL2	ATP5G2	NDRG4
								CRMP1	DAP	SFRP1	FAM3C	RPL28	AK1
								GDAP1L1	HMGN3	DDR1	NUAK2	GDI2	KDM5B
								LHX5-AS1	FAM229B	TMCO1	IFITM3	PSMA3	SCAMP5
								TRAF4	CDK6	MPDU1	NXF1	C1QBP	STMN3
								GNG2	FTL	PIGU	HLA-B	COX5A	KCNQ1OT1
								ACAP3	PDIA3	DNAJB11	DDX21	ARPC3	DSTN
								PARP6	CENPW	PNN	SLC1A5	SSBP1	KLHL24
								MAP4K4	PRMT2	SLC16A1	CALU	COX17	CSNK1E
								SAMD5	ATPIF1	DERL1	XPOT	PSMA7	FBXL16
								C8orf46	VKORC1	APLP1	BLOC1S2	PKM	RB1CC1
								RCAN2	PRDX6	BCAP31	BEX2	ILF2	CKB
								TTLL7	DNALI1	ENO1	RRAS2	PHPT1	VAMP2
								SRRM3	RCN1	MEST	BRD2	RNF181	TP53I11
								DNAJC12	UBE2E2	TMED2	ZMAT3	EEF1D	SCG5
								ONECUT3	PABPN1	B4GAT1	ZFP36L2	NDUFB6	ARMCX3
								GAP43	TPM1	HEXB	TCEB1	CCNB1	MAPRE3
								SLIT1	SERPINH1	VCP	EIF2S2	RAC1	SMARCA4
								TMEM158	LGALS1	SRSF5	UCHL1	ATP5G3	LMBR1L
								SNCG	NMU	MDH1	TUBA1C	RPSA	FAM89B
								GABARAPL2	DECR1	TXNDC12	HSP90AA1	RSL24D1	DYNLRB1
								STXBP1	CYYR1	LMAN1	EIF4EBP1	TCEA1	FAM215B
								GMIP	ALKBH7	PSMA4	CITED2	PDCD5	MORF4L2
								PBX1	TMED9	SMARCA1	SNAPC1	TPRKB	NAPB
								PHF21B	POLR2L	TSPAN3	TAX1BP3	HNRNPDL	AUTS2
								LZTS1	TUBB2A	ABHD3	COTL1	TRMT112	GDAP1
								EPB41	DHCR7	DEGS1	CLIC4	MRPL51	NOVA1
								HPCA	MANF	HNRNPDL	NOP58	RAB1A	ADGRG1
								HIST2H2BE	CCNG2	TMEM165	FHL1	PSAT1	DCLK1
								BEX1	WASF1	DHX9	CEBPG	DYNLT1	CD200
								TP53I11	IFITM2	LAMP1	AKAP17A	AP2S1	USP11
								ACTC1	TMEM205	PSMC6	RAB5A	NDUFAF2	FLOT1
								MAPT	SLC25A39	SMC1A	TP53TG1	SNRNP40	TMEM123
								KLHDC8A	MT-ATP6	KDELR2	YWHAZ	PRMT1	CERS6
								ARL4D	CSRP2	PRCP	RPS27L	VBP1	NCAN
								KLC1	MLF1	THUMPD3-AS1	MYDGF	GPX4	FAM65A
								HN1	ROGDI	PSIP1	RALA	HMGB2	HIST2H2BE
								KIF5A	P4HB	CCT3	OCIAD2	PARK7	SVBP
								PHYHIPL	SDK2	ACTL6A	C1orf52	SNRPC	FAM222A
								CADM3	EBP	SF3B2	CAP1	NUTF2	PROX1
								ENC1	TMEM256	DDX39A	TPBG	PSMB5	BEX4
								RTN2	DGCR6L	POR	RCN1	MRPL47	SATB1
								C21orf59	KDM5B	MAGED2	BAX	UQCC2	NACAD
								TMSB4X	SQLE	NUCB2	TCP1	RPL36A	ACTB
								RHOU	MSMO1	SLC3A2	ZFAS1	HIGD1A	FAM63B
								VAT1	CTNNBIP1	P4HB		COX8A	NSG1
								DENND1B	KTN1	RRM1		RPS26	STXBP1
								EIF1	TUBA1C	C1GALT1C1		POLR2G	MEAF6
								DST		UBXN4		PSMC3	TRAF4
								ATP6V0B		TAF7		SEC61G	KIDINS220
								CRABP1		PMEL		ALDOA	EIF4A2
								VAMP2		SCRG1		NHP2	C9orf16
								GRM2		PRKCSH		TXN	VEZT
								MAP1LC3B		C5orf15		NDUFS6	DUSP1
								NUMBL		FEN1		44446	JUP
								RPAIN		AUP1		RPA3	RAB6A
								SCN3A		DBN1		SPC25	DPYSL4
								PLXNA2		IDH1		ATP5I	PPP1R15A
								KIF1A		SFPQ		HNRNPK	MIDN
								MAP6		HDAC2		BAX	CEND1
								FMN2		EFHC1		EIF3I	DYNC1H1
								NDUFB8		SRSF10		PSMA1	ENAH
								SPON2		LAPTM4B		GPX1	SLC25A12
								RGMB		SPARC		UBE2N	DDX5
								PLK3		MLEC		C14orf166	GNG2
								SH3BGRL3		RNASEH2A		NDUFB2	OAZ2
								CDC42EP3		HMGCR		RBM8A	RPS6KL1
								BARHL2		MFGE8		TYMS	MARCKS
								LRRN3		CCT6A		CENPN	TCF12
								GLRX		ORC6		UBE2L3	NKX2-1
								TUBB4A		SEC11A		CACYBP	SLC8A1
								KLHL24		GPC4		NEDD8	FAM127A
								C3orf14		CNIH4		SKA2	PAK7
								CXADR		KIFC1		HMGB3	CDK5R1
								SERINC1		HNRNPA3		CCT5	EVL
								KCNQ1OT1		MAD2L1		PFDN4	WBP2
								EIF4A2		ACTR3		EIF4A1	PLD3
								SCOC		RNF167		VDAC3	FNDC5
								HAGH		FADS1		TIMM13	VDAC2
								LBH		PSMD3		CDC20	LRCH2
								PAK3		ILF3		TPI1	HERPUD1
								RBP1		SNRPB2		TMEM256	FAM222B
								ACTB		CXADR		AURKB	SMDT1
								CPE		TYMS		NDUFAF3	BAG6
								CDK5R1		CTSL		ST13	DCTN2
								ROBO2		CPXM1		SNRPB	SNRPN
								SLCO5A1		TTC19		HSP90AA1	LCOR
								HID1		NKTR		UCHL1	OS9
								SORBS2		EXT2		MRPS6	YPEL5
								PTMS		YIPF3		DLGAP5	BEX2
								SNN		PTTG1IP		ISYNA1	RTN2
								MTCL1		CHID1		NOP10	BTG1
								APLP1		ALG8		ANAPC11	PNRC1
								DYNC1H1		EMC7		MYEOV2	CITED2
								SPINK5		SEC11C		ARF4	KHDRBS1
								HIP1R		SNRNP70		TMEM261	CXXC5
								TMEM169		HELLS		NDUFA12	GSTA4
								DAAM1		PCMT1		PRDX3	HDAC2
								NSG1		NTRK2		NDUFA6	CDC42
								NAPB		RGMA		STRAP	CALCOCO1
								PLD3		GPAA1		BUB3	GRAMD1A
								NCAM1		PUF60		TALDO1	DNAJB5
								LRRC4C		HSPA13		DBI	GSE1
								CSRNP3		M6PR		MTCH2	DST
								THBS3		ARGLU1		NUSAP1	SERINC1
								DUOX1		SYPL1		HSPB1	MEX3A
								MALAT1		ACADVL		MRPL11	DCTN3
								STMN3		CPVL		ATP5B	GABARAPL1
								SCAMP5		SLC1A3		CCT2	ZFAND6
								NFASC		AURKB		NME4	BEND5
								NCAN		LIG1		TOMM22	YPEL3
								DOK5		ELOVL5		ARL2	ATAT1
								ABCA1		ATAD1		CYCS	PLK3
								AKR1C1		DOLK		UBE2T	SMIM14
								KDM6B		NCSTN		PPA1	TMEM132A
								SEMA6D		TMEM147		USMG5	ZNF583
								NDRG4		CCT8		TCEB1	RCN2
								FOXP2		BCAM		CWC15	AKAP9
								BLCAP		LMAN2		MDH2	MAPK8
								TRIM36		F2R		PSMB6	EIF4G2
								PAK7		PRMT1		SRP9	GPR162
								KIF19		UBB		TTK	PPP1R1A
								LINGO1		NPM1		PPP2R1A	GNAS
								PPP2R5B		MANF		MRPL42	TBPL1
								EIF4G2		BZW1		ATP5G1	ATP6V0B
								GDAP1		B2M		CRABP2	FTX
								GPM6A		DPAGT1		CAMTA1	DPYSL2
								TLE1		LGMN		HNRNPA2B1	PHLDB1
								DRAXIN		CTSV		NDUFB8	CDKN2D
								RAB6A		RAD21		PBK	FAM177A1
								CNST		CD47		ACTL6A	ATP6V1G2
								PSD3		DAD1		SNRPD3	APBB1
								YWHAG		PSMD1		LAMTOR4	ZFAND3
								RNF24		MYO6		MRPL3	OLA1
								UBE2E3		CCT4		COX6C	SFTA3
								FEZF1		HNRNPH3		AP1S2	EIF1B
								PCDH17		IK		SNU13	DNAJB6
								CNRIP1		RNF13		TIMM8B	ZFHX3
								ATP6V1G2		HNRNPF		ACTR3	ZNF428
								BEX4		RBM39		SAE1	PFDN4
								ACHE		RARS		NDUFAB1	NEDD4L
								STARD3NL		RER1		NBEAL1	ARMCX6
								MAPK8		FKBP2		EEF1E1	STX12
								PLPPR3		CCDC14		DNAJC8	RND3
								ADGRG1		VIMP		DPY30	TCEAL7
								RNF11		TIMP1		EIF3K	ACO2
								FSCN1		LAMP2		WBP5	ATP6V1F
								TBPL1		WDR54		NDUFB4	DNER
								FAM127A		VRK1		COPS6	EIF3L
								TRABD2A		TWSG1		PSMD8	PRRT2
								CHN1		ORMDL2		APRT	ACVR2B
								RNF165		CNPY3		MRPL12	RNF11
								AC004540.4		SRRM1		UBE2D3	COX7A2
								L1CAM		ARPC3		PPP2CA	PIGP
								MARCKSL1		ARL6IP1		LSM4	RARA
								BEX2		GLT8D1		POLR2K	PFN2
								MTURN		DDX3X		FAM96B	KCNQ2
								CSNK1E		NAALAD2		ID3	ATL1
								YWHAZ		TPBG		LYPLA1	DNAJB9
								PRDX1		PSAT1		GTF2H5	YIPF4
								HES6		TMEM205		VRK1	SRP14
								FAM89B		CLSPN		ROMO1	44442
								RALGDS		TMX2		TRIAP1	TMEM59
								MARCKS		ADH5		GNAI3	PDLIM7
								PLPPR2		EIF4A1		CLTA	CCDC112
								COX7A2		SCAP		LDHA	DBNDD1
								CITED2		CERS4		SDCBP	EXOC5
								ROBO3		ANP32A		HN1	IFI27L2
								DBN1		ALDH7A1		MRPL13	DYRK1B
								DUSP1		SEC63		DNAJA1	ATP6V0E2
								SARAF		ARL6IP6		H2AFX	RTN4
								TMEM35		NUCB1		AMD1	ETFB
								ATL1		REEP5		PCNP	SCOC
								PTPRG		ATP5A1		XRCC5	YWHAG
								TMEM59		SKIV2L2		BZW2	KIAA1191
								CXXC5		ATXN10		LINC00998	PBX1
								LHX2		GMNN		MRPL21	CCDC28B
								TRAPPC6B		SDC2		PCNA	C3orf14
								DPYSL2		NHLRC3		TATDN1	NDUFA5
								TSG101		ERP44		DTYMK	LBH
								CLVS1		ERGIC2		ANAPC13	ARL8A
								WDR47		PLS3		NPM3	USMG5
								OS9		SRSF2		NEK2	MIEN1
								MAPRE3		SMC4		PFDN2	CIRBP
								CRIP2		PHGDH		HDAC2	RNF5
								NRP2		DYNC1I2		MAGOHB	CYB5D2
								ATP1B1		TMEM161A		TOMM7	MAPK10
								C15orf59-AS1		HNRNPH2		BOLA3	PAFAH1B3
								SVBP		FDFT1		44441	CCNDBP1
								GABARAPL1		NUDC		MTHFD2	GSK3B
								ZNF385D		RDX		FARSB	ZNF254
								ATP6V0E2		CSE1L		C11orf58	CXADR
								KIAA1456		RBBP4		NAA10	FNBP1L
								WBP2		EMP2		OLA1	ARHGEF9
								CKB		HNRNPD		UQCRFS1	MXD4
								C4orf48		TMEM39B		CMSS1	NFASC
								SEZ6L2		HTATSF1		PSMB2	KIF1A
								CCDC112		ACAT2		ATP5J	DNAJC4
								NOVA2		PSMB2		PAIP2	TSC22D3
								GSTA4		CCT7		PSMA5	HIST3H2A
								SNRPN		N4BP2L2		RPL17	UBXN1
								GRB2		SERPINH1		UBE2V2	CXXC4
								DYNC1I2		TMEM68		EXOSC8	ATP6V1D
								ATAT1		HM13		CCDC152	NOS1AP
								FXYD7		MRPL39		SF3B5	ZNF358
								LIMD2		IGDCC3		COA4	MPC1
								SMARCA4		UBA2		FABP5	TM7SF2
								ANK3		PSMD7		DSTN	PNMA1
								MAP1LC3A		SERPINE2		NDUFA5	MAP1LC3B
								TMEM178A		CTSC		GMNN	BSDC1
								DUSP4		ATRAID		TCEAL4	SAMD14
								CEND1		NSMCE4A		ELAVL1	SSBP3
								PPP1R18		RABAC1		MRPL52	RAB18
								NCKAP5		CD46		ATP5F1	MAP6
								CELF5		MCM5		PSMD14	OXA1L
								MXI1		KIF1BP		MRPS18C	PNPLA8
								DYNLRB1		NUSAP1		CLNS1A	SGCB
								RCN2		DARS		PAPOLA	KAT6B
								SHF		HMGXB4		FDFT1	PABPN1
								OPTN		PBK		API5	KLHDC8B
								NACAD		USP11		NCL	AC060834.3
								SRGAP3		UBA1		GGCT	GRINA
								SGCB		BUB3		CCDC167	MXI1
								ZC2HC1A		ALG6		UBE2D1	MTF2
								C14orf37		GMPS		RRM2	CYTH2
								JKAMP		EXOSC8		FAM49B	SSR4
								WRB		CHRNA5		CCT6A	ZKSCAN1
								CEP170		MTHFD1		AC090498.1	KMT2C
								C1orf43		CXCR4		CCT7	SARAF
								BRSK1		PCDH11X		SAP18	SAT2
								CCSAP		SGCE		IMMP1L	TSC22D1
								ARHGEF9		ZMPSTE24		RNASEH2A	LIN28B
								KMT2E		TFG		PSIP1	MRPS36
								KDM5B		PAICS		PHB	ARIH1
								GSK3B		ITM2C		ITGB3BP	SYF2
								IGDCC3		PSMC1		CCT3	EIF3H
								MGST2		TMEM47		CCDC25	ZNF3
								PBRM1		EIF4A3		EIF2S2	NDUFS7
								YIPF3		METTL3		ITGAE	FAM32A
								NDUFA5		FGFR1		PSMD7	BRD3
								TIMP2		DNAJC1		PSMC6	CDK5
								MTX2		LEPROTL1		IFITM3	RFX3
								FAM177A1		CEPT1		UTP18	ZNF580
								CFL1		ATAD5			CLK1
								MAGI1		MTDH			TSPYL4
								MICAL1		RAE1			RBM3
								PAK1		ABCA5			UBE2D1
								TUBB2A		NDUFB11			GPM6A
								BSDC1		MFSD2A			CLASP2
								SELK		REC8			ARID4B
								PRKAR1A		SMARCA5			ATAD2B
								FRRS1L		BTBD17			MCL1
								CMIP		NOP56			SUPT4H1
								TSC22D3		CLN6			PRDX5
								OAZ1		DHCR7			NKAIN4
								HTATSF1		NUP93			PAK2
								VEZT		FUBP1			UBE3A
								TMTC4		KPNB1			LGR4
								NOL4L		PAPSS1			TRAPPC1
								C3orf58		PSMC2			SP3
								NECAP1		PPP1R12A			MKRN1
								CARD19		KRTCAP2			GCNT2
								STARD4-AS1		LOXL3			HDAC9
								GSE1		RSRP1			CPT1C
								TULP4		DDX1			SNRNP27
								RAB3D		SUCLG1			KMT5C
								CYTH2		RPN1			PHF21A
								C14orf132		RFC4			MOB4
								ARMCX3		TTC14			CAMLG
								COTL1		GUSB			CLTB
								ACTR10		TM9SF3			UBA1
								NGFR		ANP32E			C16orf45
								TMEM55A		SAFB			FIBP
								SEMA6A		DDB1			YAE1D1
								JAKMIP2		MAGOH			PIK3R3
								NLRP1		LRP2			DTD1
								LRRN1		DDX24			ATP6V1E1
								ST7		SURF4			VEZF1
								TBCB		DCAF13			ARID4A
								SCG5		TMEM18
								APC2		WBP5
								ARL8A		TMEM87A
								TCAF1		PSMB3
								SSBP3		EDNRB
								RAB6B		NAE1
								NEDD4L		SNX2
								MIR124-2HG		CTSB
								DCTN1		MCM2
								RHBDL3		FBXO21
								SMIM14		MSH6
								EFNA3		XRCC2
								PIGP		ESCO2
								MAPK6		FAM3C
								DYNLT1		TMED7
								NCOA1		AAAS
								ZBTB20		PTPRZ1
								BTBD17		SRP54
								LOXL1		PSMC4
								AKIRIN2		PSMD2
								SYT11		SLC16A9
								UBE2D1		TCP1
								SETBP1		NAP1L4
								CCDC92		ADAM9
								BTG2		TCTN3
								BTG1		RTCB
								NAP1L5		ORMDL1
								NDFIP1		TERF1
								ACSL4		ARV1
								MAML3		STIP1
								RCOR2		GOLT1B
								PBX3		SRSF7
								TMEM132A		GART
								RPS6KA2		SF3B1
								DPYSL5		XBP1
								C7orf55		RFT1
								UCHL1		IMMT
								CPEB4		PRRC2C
								TMEM198		CALM1
								DLG4		NEU1
								DLL1		TMEM259
								KIDINS220		LA16c-431H6.6
								DNAJB9		PAM
								GRINA		SOX3
								NKAIN3		SNX14
								ELOVL4		UGP2
								ZSCAN9		NDUFA12
								PLXNA1		C17orf62
								CHMP5		EPM2AIP1
								NRCAM		PTCH1
								SIRT2		DNAJC9
								MIB1		ZDHHC13
								BCL7A		TYRO3
								CALCOCO1		DDRGK1
								YPEL5		PBDC1
								RTN3		NUP85
								ENO2		CEBPZ
								MMADHC		ESYT1
								PFDN4		KTN1
								DDX5		NUDT5
								SARS		TM2D2
								NECAB3		KIAA0907
								CBLB		OTUB1
								ATXN7L3B		SC5D
								PODXL2		CENPT
								CCNG2		SPNS1
								VDAC2		MED4
								LRCH2		FAM133B
								CORO1C		PLRG1
								GRAMD1A		SREK1
								OXR1		PPA1
								EIF1B		TROVE2
								AP1S2		LINC00632
								BTF3L4
								BRSK2
								ZNF664
								CLIP3
								SATB1
								GADD45A
								LCOR
								HERC1
								KIAA1715
								DBNDD1
								PCMT1
								AK1
								RND3
								BAZ2B
								IGSF8
								OCIAD1
								NPDC1
								PGAP1
								PRKX
								MLLT4
								EXOC5
								SESTD1
								LEPROTL1
								TRIB2
								PEG10
								CLTB
								DCTN2
								TMOD2
								SRP14
								COX17
								CTNND2
								GDF11
								FNBP1L
								KIF3C
								FAM96B
								TCF4
								RAB2A
								AKAP9
								MTMR9
								TXN
								ZCCHC17
								HIST1H2AC
								CERS6
								AUTS2
								CHD7
								SAT2
								MORF4L2
								FGD4
								DYRK1B
								ITFG1
								PNMA1
								ATP6V1B2
								DCLK1
								MAPK8IP1
								LMBR1L
								POLR2K
								MOSPD1
								TTC3
								C10orf35
								FAM63B
								SPHK2
								RAB7A
								NAPA
								POU3F2
								CAMK2N1
								NDUFA9
								C7orf73
								NKIRAS2
								PNRC1
								SLC22A17
								TACC2
								ZNF428
								CHD4
								DMRTA1
								CCDC90B
								AC011043.1
								TBCA
								PNPLA8
								SEC11C
								TSPAN13
								UBA1
								RAB1A
								CHST12
								MRPL44
								44261
								MRPS11
								MYO10
								EIF4A1
								ACTR1A
								C11orf95
								MYO1B
								POLB
								HOMER3
								ZNF608
								SBK1
								ZKSCAN1
								MCTS1
								PCMTD1
								ATP6V0A1
								DNAJB6
								TRIM2
								C1orf53
								DYNC1LI1
								MTF2
								INAFM1
								MAPK10
								HDAC2
								SMARCAD1
								MEX3A
								DTD1
								BRD3
								KAT6B
								ZHX1
								ARSD
								ZDHHC9
								BCL2L1
								PIK3R3
								EXOC7
								PKIA
								CCDC167
								LRCH4
								MRPS36
								APBA2
								PHC2
								SUPT4H1
								YPEL1
								RIC3
								UBXN1
								RAB10
								SERINC3
								MAPKAPK2
								PCGF3
								RSBN1
								EVL
								CMC1
								GLUL
								FKBP1A
								ATP6V1F
								MYEF2
								FMNL2
								ADGRL3
								BEND5
								UQCRB
								ARHGEF26
								ZFAND5
								44442
								SNX4
								TCEAL7
								DPYSL4
								TSNAX
								ZFHX4
								RND2
								KDM1A
								TBCC
								PPP1R14C
								ARL6IP5
								FTX
								FAM32A
								MIDN
								NUAK1
								ATP6V1E1
								SPATC1L
								CADM1
								ARID4A
								C12orf76
								PSMD14
								OSBPL8
								SDCCAG8
								IER2
								AP5M1
								LINC00094
								ZFP90
								MAPRE2
								PRSS23
								ITGB1
								SESN3
								LEMD1
								CASC15
								PTS
								SMDT1
								DHX36
								SCARB2
								SNAPC3
								ATP5B
								VPS28
								TANK
								CLASP2
								RBM3
								AGO1
								ATP6V1A
								MMGT1
								FRYL
								ANKRD39
								ISCA1
								RAB5B
								TP53BP1
								RB1CC1
								AFF4
								HDAC5
								MOB4
								GNAS
								NDUFS2
								SNRNP27
								PAK2
								SRGAP1
								DDA1
								CHMP1B
								CBR4
								ZBTB16
								JAG1
								RIOK3
								ETNK1
								C1orf122
								SLU7
								FZD3
								PABPN1
								FAM60A
								SECISBP2
								PRRT2
								MGEA5
								REEP5
								CERK
								EFR3B
								LRRC49
								TOMM20
								AGPAT1
								MTMR4
								GTF2I
								FANCF
								ACLY
								CDIPT
								FYTTD1
								NCALD
								CRIPT
								SYNE2
								RBPJ
								ABRACL
								IVNS1ABP
								NUDT4
								SPSB4
								TIMM50
								LSAMP
								FJX1
								DLGAP4
								CDC42EP2
								DYNC1LI2
								IFRD1
								FRMD4B
								FOXJ1
								DSTN
								TRIM13
								MEIS3
								MYCL

## Sheet: markers_cluster00
	control_p_val	control_avg_log2FC	control_pct.1	control_pct.2	control_p_val_adj	Trisomy 21_p_val	Trisomy 21_avg_log2FC	Trisomy 21_pct.1	Trisomy 21_pct.2	Trisomy 21_p_val_adj	max_pval	minimump_p_val
PTTG1	5.82393e-53	1.11536	0.948	0.727	1.96231e-48	4.03968e-49	1.29545	0.951	0.701	1.36113e-44	4.03968e-49	1.16479e-52
HNRNPA2B1	3.35857e-39	0.448482	0.997	0.996	1.13164e-34	3.39906e-49	0.566118	1	0.996	1.14528e-44	3.35857e-39	6.79812e-49
BIRC5	3.7715e-49	0.84589	0.983	0.694	1.27077e-44	7.32557e-48	0.979446	0.978	0.646	2.46828e-43	7.32557e-48	7.543e-49
TUBA1B	6.35283e-49	0.533909	1	0.998	2.14052e-44	2.18301e-47	0.619505	1	0.997	7.35544e-43	2.18301e-47	1.27057e-48
CTA-29F11.1	9.84547e-49	0.637051	0.55	0.188	3.31733e-44	7.29507e-42	0.649913	0.574	0.2	2.458e-37	7.29507e-42	1.96909e-48
ODC1	4.53187e-21	0.439229	0.983	0.93	1.52697e-16	3.32514e-39	0.662325	0.991	0.943	1.12037e-34	4.53187e-21	6.65028e-39
CDC20	1.29598e-29	0.698325	0.799	0.49	4.36668e-25	3.24467e-36	1.00296	0.839	0.467	1.09326e-31	1.29598e-29	6.48934e-36
RAN	5.33672e-36	0.431301	0.997	0.996	1.79815e-31	5.69415e-29	0.400158	1	0.997	1.91859e-24	5.69415e-29	1.06734e-35
HMGB1	3.33833e-32	0.396729	1	0.999	1.12482e-27	1.09409e-30	0.450483	1	0.998	3.68643e-26	1.09409e-30	6.67666e-32
ARL6IP1	5.43856e-25	0.531027	0.913	0.7	1.83247e-20	1.20634e-31	0.864586	0.933	0.765	4.06466e-27	5.43856e-25	2.41269e-31
CCNB2	2.66962e-27	0.584699	0.785	0.52	8.99503e-23	2.09226e-31	0.728809	0.839	0.51	7.04967e-27	2.66962e-27	4.18453e-31
HMGN1	1.59881e-17	0.284446	1	0.998	5.38702e-13	4.77793e-31	0.415454	1	0.999	1.60987e-26	1.59881e-17	9.55585e-31
LSM5	2.13731e-24	0.438348	0.976	0.947	7.20145e-20	7.85843e-30	0.512974	0.987	0.927	2.64782e-25	2.13731e-24	1.57169e-29
NUCKS1	4.94375e-23	0.465142	0.997	0.925	1.66575e-18	2.46861e-29	0.601455	0.996	0.923	8.31772e-25	4.94375e-23	4.93721e-29
HMGN2	7.77778e-29	0.45888	1	0.984	2.62064e-24	1.73468e-27	0.508139	1	0.974	5.84484e-23	1.73468e-27	1.55556e-28
CTGF	2.55728e-14	0.30892	0.481	0.271	8.61651e-10	1.33802e-28	0.557498	0.444	0.15	4.50831e-24	2.55728e-14	2.67603e-28
H2AFZ	7.34269e-27	0.397641	1	0.997	2.47405e-22	2.79323e-28	0.476742	1	0.998	9.41151e-24	7.34269e-27	5.58646e-28
ILF3-AS1	4.70088e-20	0.534336	0.661	0.455	1.58392e-15	8.64705e-28	0.583671	0.767	0.468	2.91354e-23	4.70088e-20	1.72941e-27
RP3-395M20.12	4.9773e-09	0.534871	0.585	0.446	0.000167705	2.31566e-27	1.12314	0.771	0.488	7.80239e-23	4.9773e-09	4.63132e-27
MORF4L2	9.59656e-27	0.454471	0.993	0.972	3.23347e-22	4.09733e-24	0.428626	1	0.988	1.38055e-19	4.09733e-24	1.91931e-26
CTB-31O20.2	2.22269e-25	0.370532	0.318	0.103	7.48913e-21	7.20004e-17	0.281034	0.3	0.108	2.42598e-12	7.20004e-17	4.44538e-25
HNRNPH3	3.62398e-25	0.475498	0.962	0.883	1.22106e-20	3.22847e-16	0.400209	0.978	0.926	1.0878e-11	3.22847e-16	7.24796e-25
BANF1	3.85814e-25	0.381449	0.997	0.967	1.29996e-20	4.29803e-23	0.390677	1	0.957	1.44818e-18	4.29803e-23	7.71628e-25
HMGB3	8.44658e-25	0.534359	0.983	0.95	2.84599e-20	2.94997e-19	0.488614	0.978	0.882	9.93963e-15	2.94997e-19	1.68932e-24
PTMS	2.32339e-24	0.42405	1	0.963	7.82843e-20	2.1413e-23	0.449999	1	0.985	7.2149e-19	2.1413e-23	4.64678e-24
OAZ1	2.24581e-23	0.346919	1	0.982	7.56702e-19	1.53918e-21	0.381639	0.991	0.979	5.1861e-17	1.53918e-21	4.49161e-23
THAP2	5.65124e-23	0.450928	0.398	0.172	1.90413e-18	6.49417e-21	0.417588	0.444	0.189	2.18815e-16	6.49417e-21	1.13025e-22
TROAP	1.6008e-21	0.420494	0.651	0.368	5.39375e-17	6.2036e-23	0.450871	0.641	0.323	2.09024e-18	1.6008e-21	1.24072e-22
NDUFB4	7.98664e-23	0.419446	0.965	0.908	2.69102e-18	9.71502e-20	0.393451	0.964	0.899	3.27338e-15	9.71502e-20	1.59733e-22
SNHG10	1.48966e-22	0.421656	0.502	0.257	5.01925e-18	5.85792e-21	0.405367	0.484	0.223	1.97377e-16	5.85792e-21	2.97931e-22
HMGN3	1.6093e-22	0.379924	1	0.98	5.42237e-18	1.44386e-18	0.384418	1	0.981	4.86494e-14	1.44386e-18	3.21859e-22
NHSL1	1.87663e-21	0.527789	0.554	0.314	6.32312e-17	6.09819e-17	0.462895	0.507	0.278	2.05472e-12	6.09819e-17	3.75326e-21
NDUFC1	1.23252e-14	0.411194	0.927	0.811	4.15285e-10	4.6555e-20	0.500429	0.897	0.791	1.56862e-15	1.23252e-14	9.311e-20
CEP70	5.05452e-17	0.375121	0.433	0.225	1.70307e-12	6.38798e-20	0.448265	0.529	0.265	2.15236e-15	5.05452e-17	1.2776e-19
NR2F1-AS1	2.82482e-05	0.254085	0.502	0.415	0.951794	4.10436e-19	0.499523	0.717	0.465	1.38292e-14	2.82482e-05	8.20871e-19
RP11-93H24.3	1.42269e-10	0.264634	0.287	0.146	4.79362e-06	7.21881e-18	0.306781	0.318	0.114	2.43231e-13	1.42269e-10	1.44376e-17
GNG5	6.10827e-16	0.299368	0.993	0.981	2.05812e-11	8.95682e-18	0.347812	0.987	0.967	3.01791e-13	6.10827e-16	1.79136e-17
RP11-111M22.3	4.12339e-15	0.471184	0.633	0.468	1.38934e-10	1.6415e-17	0.471403	0.673	0.448	5.53087e-13	4.12339e-15	3.283e-17
THUMPD3-AS1	4.74352e-17	0.492278	0.886	0.759	1.59828e-12	1.9953e-17	0.435707	0.901	0.757	6.72297e-13	4.74352e-17	3.9906e-17
RPL36AL	4.19299e-15	0.289584	0.99	0.974	1.41279e-10	4.52467e-17	0.352602	0.973	0.964	1.52454e-12	4.19299e-15	9.04935e-17
PSMB6	6.14958e-17	0.343443	0.965	0.908	2.07204e-12	1.31165e-14	0.336203	0.991	0.922	4.41947e-10	1.31165e-14	1.22992e-16
PAIP2	6.84542e-17	0.364643	0.948	0.882	2.3065e-12	2.26188e-08	0.253776	0.964	0.916	0.000762118	2.26188e-08	1.36908e-16
CALM3	9.40979e-17	0.36084	0.997	0.954	3.17053e-12	1.96456e-14	0.326616	0.996	0.959	6.61939e-10	1.96456e-14	1.88196e-16
HNRNPM	4.33642e-09	0.283884	0.91	0.868	0.000146111	1.46379e-16	0.385204	0.978	0.884	4.9321e-12	4.33642e-09	2.92758e-16
PAX6	3.2029e-11	0.420836	0.837	0.729	1.07919e-06	5.44542e-16	0.471904	0.928	0.777	1.83478e-11	3.2029e-11	1.08908e-15
PRR13	5.66955e-16	0.47625	0.886	0.785	1.9103e-11	4.93283e-15	0.418995	0.825	0.665	1.66207e-10	4.93283e-15	1.13391e-15
NUDCD2	1.03926e-15	0.391589	0.872	0.692	3.50169e-11	4.43766e-13	0.446782	0.83	0.663	1.49523e-08	4.43766e-13	2.07852e-15
RP1-39G22.7	1.86125e-15	0.343726	0.46	0.257	6.27131e-11	3.41522e-09	0.311328	0.435	0.263	0.000115072	3.41522e-09	3.72251e-15
KRT10	3.14375e-15	0.389188	0.91	0.849	1.05925e-10	1.57938e-09	0.319553	0.915	0.836	5.32158e-05	1.57938e-09	6.2875e-15
PYURF	5.77135e-15	0.372581	0.91	0.831	1.9446e-10	6.1297e-11	0.340609	0.915	0.82	2.06534e-06	6.1297e-11	1.15427e-14
SRI	1.66103e-11	0.340488	0.952	0.887	5.59668e-07	7.28464e-15	0.378583	0.964	0.898	2.45449e-10	1.66103e-11	1.45693e-14
HSPE1	7.66871e-10	0.262661	0.979	0.96	2.5839e-05	7.47548e-15	0.359663	1	0.955	2.51879e-10	7.66871e-10	1.4951e-14
HMGB2	1.05179e-14	0.536638	0.952	0.9	3.54391e-10	1.7113e-12	0.580214	0.955	0.875	5.76606e-08	1.7113e-12	2.10359e-14
HNRNPR	1.76395e-14	0.330663	0.952	0.897	5.94347e-10	7.53157e-11	0.292639	0.978	0.903	2.53769e-06	7.53157e-11	3.52791e-14
KIF9	1.65176e-07	0.302448	0.45	0.324	0.00556543	2.44442e-14	0.347255	0.543	0.305	8.23623e-10	1.65176e-07	4.88884e-14
HNRNPK	1.09645e-12	0.274776	0.993	0.986	3.69438e-08	2.53256e-14	0.278326	0.987	0.993	8.53321e-10	1.09645e-12	5.06512e-14
SEC61G	1.79549e-11	0.276738	0.983	0.934	6.04971e-07	4.08026e-14	0.304697	0.978	0.928	1.3748e-09	1.79549e-11	8.16053e-14
SLIRP	4.55324e-14	0.331036	0.958	0.917	1.53417e-09	4.67585e-12	0.339235	0.978	0.899	1.57548e-07	4.67585e-12	9.10649e-14
MARCKS	1.29489e-11	0.297075	0.965	0.908	4.36301e-07	5.71574e-14	0.368263	1	0.948	1.92586e-09	1.29489e-11	1.14315e-13
MRFAP1	5.89607e-14	0.35696	0.92	0.85	1.98662e-09	3.14512e-12	0.36515	0.937	0.88	1.05972e-07	3.14512e-12	1.17921e-13
GPX4	6.8628e-14	0.299157	0.993	0.975	2.31235e-09	9.41183e-11	0.263626	1	0.985	3.17122e-06	9.41183e-11	1.37256e-13
MRPL51	1.31755e-12	0.294585	0.965	0.914	4.43934e-08	6.20583e-13	0.338814	0.978	0.911	2.09099e-08	1.31755e-12	1.24117e-12
SNRPB	1.10602e-12	0.280264	0.99	0.97	3.72663e-08	1.39738e-08	0.250814	0.996	0.939	0.000470832	1.39738e-08	2.21204e-12
ZNF436-AS1	1.11942e-12	0.274112	0.408	0.225	3.77177e-08	1.95235e-09	0.273486	0.386	0.224	6.57825e-05	1.95235e-09	2.23884e-12
RP11-620J15.3	5.2116e-09	0.280347	0.675	0.527	0.0001756	1.86461e-12	0.339138	0.749	0.537	6.28261e-08	5.2116e-09	3.72921e-12
PSMD10	3.20027e-12	0.342491	0.699	0.544	1.0783e-07	3.09193e-08	0.277345	0.686	0.536	0.0010418	3.09193e-08	6.40054e-12
SNRPC	1.61559e-10	0.266225	0.924	0.878	5.44356e-06	3.35331e-12	0.313572	0.933	0.858	1.12987e-07	1.61559e-10	6.70662e-12
SDCBP	1.471e-11	0.293433	0.893	0.802	4.95639e-07	4.00474e-12	0.344682	0.937	0.848	1.34936e-07	1.471e-11	8.00948e-12
POMP	2.35248e-11	0.279505	0.948	0.935	7.92643e-07	5.72827e-12	0.269333	0.987	0.952	1.93008e-07	2.35248e-11	1.14565e-11
RAD21	6.08381e-12	0.361284	0.792	0.653	2.04988e-07	1.87277e-06	0.350977	0.794	0.679	0.0631012	1.87277e-06	1.21676e-11
MINCR	1.23801e-10	0.279378	0.377	0.222	4.17136e-06	2.35366e-11	0.252924	0.413	0.22	7.93042e-07	1.23801e-10	4.70732e-11
ERV3-1	5.57e-09	0.325218	0.657	0.525	0.000187676	2.79206e-11	0.308975	0.664	0.46	9.40757e-07	5.57e-09	5.58412e-11
TXNDC12	2.08579e-09	0.284983	0.827	0.674	7.02785e-05	2.87806e-11	0.377747	0.807	0.656	9.69732e-07	2.08579e-09	5.75611e-11
DYNLL1	1.14443e-09	0.253277	0.997	0.979	3.85605e-05	4.36096e-11	0.297614	0.991	0.984	1.46938e-06	1.14443e-09	8.72193e-11
NR2F2	2.97482e-07	0.303102	0.803	0.721	0.0100234	4.45591e-11	0.385208	0.857	0.701	1.50137e-06	2.97482e-07	8.91182e-11
CTXN1	2.13831e-06	0.260125	0.782	0.698	0.0720481	4.48113e-11	0.349501	0.87	0.767	1.50987e-06	2.13831e-06	8.96226e-11
FEZF1	3.15963e-08	0.358255	0.668	0.553	0.00106461	4.81815e-11	0.302838	0.843	0.635	1.62343e-06	3.15963e-08	9.63631e-11
SPA17	6.5754e-09	0.30207	0.484	0.343	0.000221552	6.38186e-11	0.367729	0.556	0.365	2.15031e-06	6.5754e-09	1.27637e-10
LINC01089	8.70793e-11	0.328299	0.509	0.339	2.93405e-06	0.000149459	0.26708	0.417	0.319	1	0.000149459	1.74159e-10
RPS19BP1	2.66063e-10	0.298296	0.855	0.744	8.96472e-06	1.21078e-06	0.253717	0.816	0.729	0.040796	1.21078e-06	5.32125e-10
CCNG1	3.70814e-09	0.259024	0.958	0.943	0.000124942	4.48462e-10	0.279658	0.973	0.933	1.51105e-05	3.70814e-09	8.96924e-10
TMEM256	1.50137e-09	0.268974	0.948	0.849	5.05871e-05	4.69999e-10	0.30167	0.906	0.792	1.58361e-05	1.50137e-09	9.39997e-10
PLIN3	8.42371e-08	0.264301	0.543	0.4	0.00283828	4.70175e-10	0.321449	0.623	0.433	1.58421e-05	8.42371e-08	9.4035e-10
LINC00998	1.38152e-07	0.25506	0.747	0.651	0.0046549	1.20491e-09	0.311633	0.794	0.654	4.05981e-05	1.38152e-07	2.40981e-09
RP11-332H14.2	5.56487e-08	0.252336	0.439	0.305	0.00187503	2.75627e-09	0.264734	0.484	0.304	9.28698e-05	5.56487e-08	5.51254e-09
CCNB1	2.83082e-09	0.366504	0.612	0.46	9.53817e-05	6.99226e-08	0.522067	0.61	0.477	0.00235597	6.99226e-08	5.66164e-09
MZT1	8.18587e-05	0.304317	0.72	0.666	1	2.71465e-07	0.343658	0.758	0.648	0.00914675	8.18587e-05	5.4293e-07
ARPC5	4.99935e-07	0.263365	0.907	0.844	0.0168448	4.90286e-07	0.250204	0.915	0.838	0.0165197	4.99935e-07	9.80572e-07
MTHFD2L	1.32057e-06	0.275529	0.543	0.446	0.0444953	7.98887e-07	0.286663	0.538	0.405	0.0269177	1.32057e-06	1.59777e-06

## Sheet: markers_cluster01
	control_p_val	control_avg_log2FC	control_pct.1	control_pct.2	control_p_val_adj	Trisomy 21_p_val	Trisomy 21_avg_log2FC	Trisomy 21_pct.1	Trisomy 21_pct.2	Trisomy 21_p_val_adj	max_pval	minimump_p_val
NKX2-8	5.55381e-104	1.84493	0.917	0.389	1.8713e-99	7.79909e-89	1.88518	0.679	0.126	2.62783e-84	7.79909e-89	1.11076e-103
NKX2-2	5.30093e-51	0.728947	0.744	0.307	1.78609e-46	9.02188e-91	1.08034	0.781	0.157	3.03983e-86	5.30093e-51	1.80438e-90
NKX2-1	4.55818e-32	0.606792	0.34	0.094	1.53583e-27	5.24388e-64	1.05065	0.54	0.094	1.76687e-59	4.55818e-32	1.04878e-63
PTCH1	1.1935e-62	0.974627	0.958	0.735	4.02138e-58	4.05527e-44	1.00817	0.909	0.556	1.36638e-39	4.05527e-44	2.387e-62
FGFBP3	2.43373e-47	0.832541	1	0.915	8.20021e-43	2.95439e-42	1.17027	0.984	0.747	9.95453e-38	2.95439e-42	4.86746e-47
LITAF	1.38614e-38	0.650414	0.984	0.817	4.67045e-34	1.26251e-27	0.66925	0.92	0.635	4.2539e-23	1.26251e-27	2.77228e-38
SFTA3	7.47906e-22	0.362089	0.24	0.067	2.51999e-17	8.36507e-37	0.478091	0.332	0.059	2.81853e-32	7.47906e-22	1.67301e-36
AMOT	1.47839e-18	0.38516	0.574	0.334	4.9813e-14	1.40325e-34	0.528992	0.572	0.191	4.72811e-30	1.47839e-18	2.8065e-34
FBLN1	4.37691e-18	0.336798	0.83	0.562	1.47476e-13	9.6347e-34	0.694811	0.84	0.433	3.24632e-29	4.37691e-18	1.92694e-33
HOPX	4.51584e-24	0.344695	0.308	0.099	1.52157e-19	1.80711e-33	0.310421	0.251	0.037	6.08889e-29	4.51584e-24	3.61423e-33
S1PR3	4.94847e-29	0.480489	0.58	0.274	1.66734e-24	2.023e-32	0.4208	0.385	0.093	6.8163e-28	4.94847e-29	4.046e-32
SOHLH2	7.32784e-22	0.429188	0.548	0.286	2.46904e-17	2.80939e-30	0.413008	0.46	0.135	9.46594e-26	7.32784e-22	5.61877e-30
DLK1	1.38031e-16	0.342541	1	0.965	4.65081e-12	3.52351e-29	0.867331	1	0.895	1.18721e-24	1.38031e-16	7.04702e-29
CAPN6	1.12472e-11	0.329935	0.535	0.344	3.78963e-07	1.89906e-27	0.625075	0.61	0.249	6.39868e-23	1.12472e-11	3.79811e-27
OLIG2	6.07951e-19	0.344433	0.487	0.24	2.04843e-14	9.01371e-25	0.562367	0.572	0.235	3.03708e-20	6.07951e-19	1.80274e-24
MBIP	2.3261e-14	0.381082	0.74	0.51	7.83757e-10	2.30319e-24	0.597804	0.824	0.484	7.76037e-20	2.3261e-14	4.60638e-24
MDK	2.99777e-24	0.327507	1	0.997	1.01007e-19	1.75117e-20	0.399976	1	0.997	5.90039e-16	1.75117e-20	5.99554e-24
KIAA0101	4.00155e-20	0.500342	0.91	0.682	1.34828e-15	1.37932e-23	0.64496	0.968	0.652	4.64749e-19	4.00155e-20	2.75864e-23
FGF19	2.33917e-23	0.46067	0.446	0.187	7.88162e-19	2.50567e-22	0.430615	0.374	0.117	8.44261e-18	2.50567e-22	4.67835e-23
FST	5.51919e-15	0.335971	0.455	0.245	1.85964e-10	1.03045e-22	0.32308	0.396	0.126	3.47201e-18	5.51919e-15	2.06091e-22
EFNA5	1.45682e-10	0.292	0.532	0.342	4.90861e-06	8.03174e-22	0.451134	0.615	0.275	2.70622e-17	1.45682e-10	1.60635e-21
EPHB1	4.27201e-10	0.292751	0.558	0.374	1.43941e-05	1.33177e-21	0.377341	0.636	0.293	4.48726e-17	4.27201e-10	2.66353e-21
HIST1H4C	3.33092e-21	0.880424	0.917	0.749	1.12232e-16	2.48244e-17	1.01889	0.909	0.748	8.36432e-13	2.48244e-17	6.66183e-21
C21orf58	2.31629e-20	0.383601	0.679	0.403	7.80451e-16	1.27931e-18	0.469238	0.807	0.459	4.31052e-14	1.27931e-18	4.63258e-20
BMP7	4.39589e-14	0.300978	0.58	0.359	1.48115e-09	3.74604e-20	0.393929	0.61	0.295	1.26219e-15	4.39589e-14	7.49208e-20
HEY1	4.11153e-13	0.281306	0.311	0.143	1.38534e-08	3.03725e-19	0.269879	0.326	0.1	1.02337e-14	4.11153e-13	6.07451e-19
HHIP	2.39243e-18	0.388404	0.59	0.342	8.06104e-14	4.60167e-19	0.444402	0.476	0.202	1.55049e-14	2.39243e-18	9.20334e-19
HES4	5.4187e-16	0.472081	0.904	0.746	1.82578e-11	1.69397e-18	0.612354	0.984	0.841	5.70765e-14	5.4187e-16	3.38793e-18
SOX2	3.579e-09	0.268317	0.99	0.946	0.000120591	2.72784e-18	0.483533	0.995	0.911	9.1912e-14	3.579e-09	5.45569e-18
SMC4	2.69947e-13	0.34181	0.875	0.645	9.09558e-09	1.54461e-17	0.496116	0.914	0.645	5.2044e-13	2.69947e-13	3.08922e-17
SHTN1	2.65479e-17	0.314503	0.404	0.195	8.94504e-13	3.11841e-16	0.331024	0.455	0.193	1.05072e-11	3.11841e-16	5.30958e-17
MKI67	1.12534e-16	0.546179	0.737	0.528	3.79173e-12	4.66026e-17	0.662216	0.749	0.463	1.57023e-12	1.12534e-16	9.32052e-17
FAM64A	5.01531e-17	0.461382	0.766	0.532	1.68986e-12	1.94562e-10	0.399467	0.738	0.506	6.55556e-06	1.94562e-10	1.00306e-16
MLEC	4.21585e-14	0.348353	0.91	0.732	1.42049e-09	5.93803e-17	0.509526	0.888	0.707	2.00076e-12	4.21585e-14	1.18761e-16
HMGN2	6.30136e-17	0.340518	1	0.984	2.12318e-12	1.02217e-15	0.444491	1	0.974	3.44411e-11	1.02217e-15	1.26027e-16
PIF1	6.31484e-17	0.628041	0.449	0.238	2.12772e-12	1.06733e-07	0.394581	0.39	0.221	0.00359625	1.06733e-07	1.26297e-16
TOP2A	1.07481e-16	0.572906	0.724	0.522	3.62147e-12	1.94496e-12	0.517946	0.77	0.527	6.55335e-08	1.94496e-12	2.14962e-16
CKS1B	3.12734e-15	0.401737	0.955	0.877	1.05373e-10	1.22698e-16	0.519416	0.984	0.816	4.1342e-12	3.12734e-15	2.45397e-16
EMD	1.0164e-15	0.391094	0.824	0.633	3.42467e-11	3.55147e-08	0.279203	0.743	0.554	0.00119663	3.55147e-08	2.03281e-15
TMEM98	1.51104e-10	0.289864	0.958	0.875	5.09131e-06	1.5071e-15	0.42797	0.973	0.859	5.07803e-11	1.51104e-10	3.0142e-15
ASPM	1.66431e-15	0.443638	0.574	0.365	5.60772e-11	5.692e-10	0.307095	0.572	0.334	1.91786e-05	5.692e-10	3.32862e-15
CDK1	1.76841e-13	0.317209	0.673	0.434	5.95849e-09	1.81439e-15	0.424852	0.781	0.457	6.11342e-11	1.76841e-13	3.62879e-15
CKS2	1.96334e-15	0.531274	0.946	0.865	6.61528e-11	1.62423e-10	0.419687	0.957	0.853	5.4727e-06	1.62423e-10	3.92668e-15
PDPN	3.01188e-10	0.265544	0.859	0.681	1.01482e-05	2.53759e-15	0.466251	0.861	0.585	8.55015e-11	3.01188e-10	5.07518e-15
HMGB2	5.19198e-15	0.491906	0.971	0.896	1.74939e-10	3.79845e-14	0.51773	0.989	0.873	1.27985e-09	3.79845e-14	1.0384e-14
CLIC1	6.1923e-15	0.294845	0.984	0.954	2.08643e-10	3.20238e-12	0.350399	0.995	0.94	1.07901e-07	3.20238e-12	1.23846e-14
AURKA	8.63117e-15	0.450003	0.516	0.318	2.90818e-10	6.79333e-13	0.419841	0.535	0.288	2.28894e-08	6.79333e-13	1.72623e-14
UBE2C	1.71198e-14	0.67986	0.792	0.646	5.76834e-10	3.73518e-14	0.698868	0.824	0.61	1.25853e-09	3.73518e-14	3.42395e-14
MXD3	5.00757e-14	0.412814	0.494	0.303	1.68725e-09	4.46437e-12	0.371285	0.535	0.298	1.50422e-07	4.46437e-12	1.00151e-13
ISG15	7.6715e-14	0.289047	0.497	0.285	2.58483e-09	3.12067e-06	0.279251	0.46	0.287	0.105148	3.12067e-06	1.5343e-13
H2AFX	8.76245e-14	0.443503	0.824	0.671	2.95242e-09	9.25869e-10	0.388449	0.824	0.64	3.11962e-05	9.25869e-10	1.75249e-13
RMI2	2.04279e-08	0.306313	0.683	0.53	0.000688298	1.34041e-13	0.436243	0.77	0.486	4.51639e-09	2.04279e-08	2.68083e-13
SALL1	1.58479e-13	0.274472	0.535	0.319	5.33979e-09	1.46553e-12	0.258337	0.46	0.222	4.93797e-08	1.46553e-12	3.16958e-13
MIS18BP1	1.70668e-13	0.33196	0.599	0.393	5.7505e-09	2.02016e-13	0.313881	0.658	0.377	6.80674e-09	2.02016e-13	3.41337e-13
KIFC1	1.95327e-13	0.279163	0.548	0.33	6.58134e-09	1.1716e-12	0.389127	0.583	0.329	3.94757e-08	1.1716e-12	3.90654e-13
AKAP12	3.11658e-13	0.352561	0.644	0.426	1.0501e-08	2.37213e-09	0.331806	0.578	0.368	7.99267e-05	2.37213e-09	6.23315e-13
CENPF	3.72115e-13	0.594413	0.801	0.648	1.2538e-08	8.88593e-11	0.60727	0.791	0.594	2.99402e-06	8.88593e-11	7.4423e-13
ZWINT	1.47767e-10	0.296759	0.798	0.603	4.97887e-06	8.62589e-13	0.371986	0.845	0.568	2.90641e-08	1.47767e-10	1.72518e-12
NUSAP1	1.3844e-12	0.417768	0.766	0.594	4.66458e-08	1.41391e-11	0.40338	0.84	0.584	4.76402e-07	1.41391e-11	2.76879e-12
AUTS2	5.33947e-11	0.268013	0.506	0.322	1.79908e-06	4.44987e-12	0.263503	0.583	0.32	1.49934e-07	5.33947e-11	8.89974e-12
TPX2	1.24013e-11	0.421911	0.644	0.466	4.17851e-07	5.20218e-12	0.456545	0.727	0.463	1.75282e-07	1.24013e-11	1.04044e-11
CKAP2	1.27372e-09	0.292184	0.59	0.41	4.29167e-05	5.95957e-12	0.277094	0.701	0.417	2.00802e-07	1.27372e-09	1.19191e-11
CENPA	7.08775e-12	0.406521	0.474	0.296	2.38815e-07	6.71847e-08	0.274022	0.476	0.279	0.00226372	6.71847e-08	1.41755e-11
SGOL2	7.35206e-10	0.302302	0.529	0.354	2.4772e-05	7.89486e-12	0.410395	0.599	0.357	2.66009e-07	7.35206e-10	1.57897e-11
PRR13	1.28426e-11	0.30056	0.894	0.782	4.3272e-07	9.71375e-08	0.273168	0.813	0.67	0.00327295	9.71375e-08	2.56853e-11
CENPE	5.68033e-09	0.316856	0.484	0.328	0.000191393	3.66351e-11	0.372992	0.524	0.294	1.23438e-06	5.68033e-09	7.32702e-11
GTSE1	3.81467e-11	0.410994	0.567	0.396	1.28532e-06	1.82122e-10	0.388135	0.631	0.399	6.13642e-06	1.82122e-10	7.62935e-11
ORC6	1.35574e-09	0.258311	0.737	0.536	4.56803e-05	9.92857e-11	0.307337	0.781	0.517	3.34533e-06	1.35574e-09	1.98571e-10
FOXM1	2.52837e-10	0.280227	0.554	0.372	8.51907e-06	1.08421e-08	0.274372	0.572	0.353	0.000365313	1.08421e-08	5.05673e-10
PSRC1	5.27312e-10	0.423906	0.567	0.419	1.77672e-05	5.13171e-08	0.360816	0.588	0.387	0.00172908	5.13171e-08	1.05462e-09
CCND1	1.84756e-07	0.262004	0.846	0.742	0.00622517	5.38446e-10	0.387913	0.866	0.669	1.81424e-05	1.84756e-07	1.07689e-09
CDCA3	8.30015e-10	0.328796	0.522	0.358	2.79665e-05	1.57593e-05	0.288407	0.497	0.343	0.530995	1.57593e-05	1.66003e-09
ILDR2	4.28657e-09	0.274593	0.5	0.346	0.000144432	1.26928e-09	0.264372	0.481	0.271	4.27671e-05	4.28657e-09	2.53856e-09
FOXB1	2.85181e-07	0.254376	0.622	0.461	0.0096089	2.20241e-09	0.279114	0.503	0.289	7.42081e-05	2.85181e-07	4.40483e-09
QKI	3.71094e-08	0.289831	0.808	0.674	0.00125036	2.3128e-09	0.283727	0.84	0.649	7.79276e-05	3.71094e-08	4.6256e-09
PLK1	2.34578e-09	0.329796	0.503	0.335	7.90387e-05	2.57141e-06	0.293617	0.524	0.347	0.0866411	2.57141e-06	4.69156e-09
RHNO1	2.80577e-09	0.286654	0.766	0.624	9.45375e-05	7.31702e-07	0.275218	0.818	0.598	0.024654	7.31702e-07	5.61153e-09
UBE2S	3.90663e-09	0.418755	0.814	0.717	0.00013163	2.34026e-07	0.439371	0.845	0.72	0.00788526	2.34026e-07	7.81327e-09
CNPY3	1.24088e-07	0.256271	0.696	0.569	0.00418101	3.97075e-09	0.287756	0.749	0.522	0.00013379	1.24088e-07	7.94149e-09
GMNN	3.28418e-07	0.25281	0.811	0.659	0.0110657	2.5071e-08	0.287644	0.829	0.601	0.000844742	3.28418e-07	5.0142e-08
RNF26	1.51387e-07	0.273582	0.692	0.569	0.00510083	2.91057e-06	0.275714	0.69	0.542	0.0980688	2.91057e-06	3.02774e-07
KPNA2	3.41447e-07	0.285774	0.833	0.796	0.0115047	3.81099e-05	0.294626	0.893	0.825	1	3.81099e-05	6.82893e-07

## Sheet: markers_cluster02
	control_p_val	control_avg_log2FC	control_pct.1	control_pct.2	control_p_val_adj	Trisomy 21_p_val	Trisomy 21_avg_log2FC	Trisomy 21_pct.1	Trisomy 21_pct.2	Trisomy 21_p_val_adj	max_pval	minimump_p_val
PTN	3.73442e-40	0.974942	0.904	0.49	1.25828e-35	2.85932e-56	1.14905	0.962	0.501	9.63419e-52	3.73442e-40	5.71864e-56
ZIC1	4.45175e-47	0.704863	0.49	0.111	1.49997e-42	1.40227e-49	0.689448	0.719	0.223	4.72482e-45	4.45175e-47	2.80455e-49
TPBG	5.01612e-28	0.814142	0.87	0.548	1.69013e-23	2.47468e-49	1.01175	0.924	0.455	8.33818e-45	5.01612e-28	4.94936e-49
WNT7B	1.05939e-31	0.451957	0.567	0.193	3.56952e-27	5.06323e-38	0.528404	0.69	0.243	1.70601e-33	1.05939e-31	1.01265e-37
COL4A6	1.26289e-17	0.316052	0.495	0.212	4.25518e-13	4.25882e-35	0.5358	0.614	0.22	1.43497e-30	1.26289e-17	8.51764e-35
EMX2	3.46221e-29	0.345451	0.413	0.116	1.16656e-24	3.31092e-21	0.379892	0.457	0.172	1.11558e-16	3.31092e-21	6.92441e-29
HIST1H4C	4.23838e-15	0.837278	0.923	0.758	1.42808e-10	1.80338e-26	1.05618	0.933	0.743	6.07632e-22	4.23838e-15	3.60677e-26
CNTNAP2	2.35441e-15	0.355519	0.678	0.374	7.93295e-11	7.37191e-26	0.483295	0.9	0.503	2.48389e-21	2.35441e-15	1.47438e-25
LHX5-AS1	1.28034e-19	0.393041	0.668	0.336	4.31399e-15	8.99997e-26	0.498765	0.776	0.382	3.03245e-21	1.28034e-19	1.79999e-25
CDCA5	1.09846e-15	0.337642	0.639	0.336	3.70114e-11	1.09346e-25	0.376492	0.733	0.324	3.68429e-21	1.09846e-15	2.18691e-25
NME4	4.07857e-20	0.437519	0.99	0.942	1.37423e-15	2.99219e-25	0.510969	0.99	0.903	1.00819e-20	4.07857e-20	5.98437e-25
PHPT1	3.78272e-12	0.299059	1	0.968	1.27455e-07	3.75132e-23	0.456143	0.995	0.953	1.26397e-18	3.78272e-12	7.50263e-23
TYMS	4.93504e-11	0.379967	0.938	0.732	1.66281e-06	1.58992e-21	0.577395	0.962	0.716	5.35707e-17	4.93504e-11	3.17983e-21
MIF	3.03652e-21	0.45986	0.981	0.89	1.02312e-16	9.64166e-11	0.258644	0.99	0.904	3.24866e-06	9.64166e-11	6.07304e-21
CENPV	5.15185e-21	0.500258	1	0.951	1.73586e-16	1.10347e-11	0.312885	0.99	0.96	3.71804e-07	1.10347e-11	1.03037e-20
ENO1	1.21877e-11	0.384547	0.986	0.962	4.10652e-07	1.07112e-20	0.472112	1	0.971	3.60902e-16	1.21877e-11	2.14223e-20
LSM4	2.52068e-15	0.330121	1	0.971	8.49318e-11	2.15181e-20	0.386868	1	0.961	7.25032e-16	2.52068e-15	4.30362e-20
YBX1	2.98377e-20	0.321684	1	0.999	1.00535e-15	1.65106e-15	0.263455	1	0.998	5.56309e-11	1.65106e-15	5.96755e-20
TPI1	5.20385e-15	0.394191	1	0.978	1.75339e-10	1.70635e-19	0.408195	1	0.989	5.74939e-15	5.20385e-15	3.41271e-19
PLAGL1	6.09661e-16	0.479797	0.962	0.78	2.05419e-11	2.67706e-19	0.487895	0.876	0.582	9.02009e-15	6.09661e-16	5.35412e-19
NME1	4.71412e-19	0.474826	0.976	0.848	1.58838e-14	7.05882e-11	0.322654	0.962	0.887	2.3784e-06	7.05882e-11	9.42825e-19
FAM107A	2.05659e-11	0.26606	0.385	0.182	6.92949e-07	1.33104e-18	0.354842	0.49	0.21	4.48482e-14	2.05659e-11	2.66209e-18
MYBL2	1.6105e-18	0.421472	0.716	0.395	5.42642e-14	2.37572e-18	0.390271	0.714	0.377	8.00474e-14	2.37572e-18	3.221e-18
PGP	2.94943e-08	0.276381	0.707	0.476	0.000993781	1.64353e-18	0.41437	0.871	0.567	5.53773e-14	2.94943e-08	3.28707e-18
MT-ND1	9.79439e-17	0.339655	0.995	0.977	3.30012e-12	1.84832e-18	0.386386	1	0.95	6.22773e-14	9.79439e-17	3.69664e-18
CENPW	1.92332e-18	0.453128	0.846	0.555	6.48042e-14	4.28569e-18	0.471393	0.871	0.577	1.44402e-13	4.28569e-18	3.84663e-18
ID1	1.60791e-13	0.263563	0.312	0.123	5.41769e-09	5.52102e-18	0.325102	0.51	0.226	1.86025e-13	1.60791e-13	1.1042e-17
FABP7	6.77311e-18	0.655009	0.923	0.685	2.28213e-13	1.39003e-08	0.382074	0.91	0.747	0.000468358	1.39003e-08	1.35462e-17
GJA1	1.12275e-17	0.269988	0.505	0.218	3.78298e-13	9.56948e-16	0.264842	0.51	0.228	3.22434e-11	9.56948e-16	2.24549e-17
ORC6	8.59215e-12	0.314734	0.837	0.536	2.89504e-07	1.17925e-17	0.401414	0.824	0.509	3.97336e-13	8.59215e-12	2.3585e-17
HSPE1	1.31811e-17	0.435307	1	0.959	4.44125e-13	2.73441e-14	0.338041	0.995	0.956	9.21333e-10	2.73441e-14	2.63623e-17
BTG3	1.07176e-14	0.364479	0.678	0.38	3.61119e-10	1.38668e-17	0.430682	0.824	0.54	4.67228e-13	1.07176e-14	2.77336e-17
ATP5G1	2.05778e-17	0.443968	0.952	0.824	6.93348e-13	3.74782e-14	0.336688	0.952	0.821	1.26279e-09	3.74782e-14	4.11555e-17
ZWINT	8.78043e-09	0.281757	0.846	0.609	0.000295848	3.7952e-17	0.402596	0.881	0.561	1.27875e-12	8.78043e-09	7.59039e-17
SCD	3.02271e-11	0.333738	0.856	0.621	1.01847e-06	5.28284e-17	0.430879	0.881	0.583	1.78e-12	3.02271e-11	1.05657e-16
TCF7L2	4.35337e-09	0.294588	0.976	0.813	0.000146682	7.75036e-17	0.443856	0.924	0.713	2.61141e-12	4.35337e-09	1.55007e-16
UQCC2	3.09872e-10	0.26012	0.995	0.896	1.04408e-05	8.43671e-17	0.368141	0.986	0.882	2.84267e-12	3.09872e-10	1.68734e-16
HMGA1	9.68849e-17	0.364144	1	0.992	3.26444e-12	1.16993e-14	0.339454	1	0.979	3.94196e-10	1.16993e-14	1.9377e-16
C17orf89	9.88888e-17	0.43713	0.962	0.807	3.33196e-12	2.48798e-16	0.373864	0.971	0.807	8.38301e-12	2.48798e-16	1.97778e-16
FAM213A	1.03937e-16	0.40406	0.971	0.822	3.50205e-12	9.12191e-13	0.332935	0.962	0.83	3.07354e-08	9.12191e-13	2.07874e-16
SAT1	1.43296e-06	0.442719	0.923	0.838	0.048282	1.08623e-16	0.525178	0.962	0.798	3.65994e-12	1.43296e-06	2.17246e-16
ID3	1.88936e-13	0.827806	0.909	0.729	6.36602e-09	1.87909e-16	0.689667	0.871	0.625	6.3314e-12	1.88936e-13	3.75817e-16
SFRP2	2.03761e-13	0.43279	0.976	0.817	6.86551e-09	1.42452e-15	0.328285	0.986	0.773	4.79978e-11	2.03761e-13	2.84904e-15
ASF1B	3.11258e-13	0.324311	0.635	0.355	1.04875e-08	1.71942e-15	0.294371	0.71	0.381	5.7934e-11	3.11258e-13	3.43883e-15
CENPK	1.32945e-09	0.27158	0.726	0.463	4.47945e-05	2.67596e-15	0.348165	0.781	0.461	9.01637e-11	1.32945e-09	5.35191e-15
PRDX4	2.85979e-15	0.36814	0.981	0.812	9.63579e-11	1.38966e-09	0.28561	0.981	0.836	4.68231e-05	1.38966e-09	5.71959e-15
CCDC109B	2.50903e-12	0.268675	0.538	0.29	8.45391e-08	3.03458e-15	0.254282	0.724	0.369	1.02247e-10	2.50903e-12	6.06915e-15
SPARC	1.11097e-07	0.268476	0.856	0.662	0.0037433	3.2578e-15	0.40232	0.967	0.731	1.09768e-10	1.11097e-07	6.51561e-15
RANBP1	5.39306e-15	0.336258	1	0.978	1.81714e-10	5.03747e-11	0.254816	0.995	0.974	1.69733e-06	5.03747e-11	1.07861e-14
TK1	6.17042e-15	0.32329	0.567	0.295	2.07906e-10	1.55072e-10	0.257755	0.581	0.338	5.22499e-06	1.55072e-10	1.23408e-14
NR2F1-AS1	6.30307e-12	0.313832	0.659	0.401	2.12375e-07	7.32915e-15	0.350364	0.781	0.46	2.46948e-10	6.30307e-12	1.46583e-14
CKS1B	1.0308e-09	0.359661	0.995	0.877	3.47317e-05	1.13792e-14	0.455832	0.99	0.813	3.83412e-10	1.0308e-09	2.27585e-14
SAC3D1	1.53984e-09	0.281031	0.721	0.468	5.18833e-05	1.14401e-14	0.345513	0.824	0.514	3.85463e-10	1.53984e-09	2.28802e-14
SUMO3	7.54233e-10	0.294665	0.971	0.849	2.54131e-05	1.23504e-14	0.35858	0.976	0.874	4.16134e-10	7.54233e-10	2.47008e-14
CDKN1A	6.43849e-09	0.275049	0.385	0.204	0.000216938	1.24047e-14	0.42611	0.367	0.152	4.17965e-10	6.43849e-09	2.48095e-14
SNRNP25	2.3516e-09	0.334615	0.88	0.714	7.92349e-05	2.22456e-14	0.364649	0.976	0.771	7.49543e-10	2.3516e-09	4.44912e-14
YBX3	2.56443e-14	0.471301	0.827	0.609	8.6406e-10	8.04738e-14	0.382707	0.919	0.664	2.71148e-09	8.04738e-14	5.12887e-14
BCAT1	2.95162e-14	0.410286	0.779	0.523	9.94519e-10	1.9727e-09	0.263132	0.743	0.501	6.64683e-05	1.9727e-09	5.90324e-14
CHAF1A	3.64699e-14	0.372844	0.774	0.492	1.22882e-09	8.26168e-10	0.256023	0.729	0.465	2.78369e-05	8.26168e-10	7.29398e-14
UBE2S	2.06848e-09	0.455185	0.918	0.71	6.96955e-05	7.05376e-14	0.574408	0.924	0.71	2.37669e-09	2.06848e-09	1.41075e-13
EI24	1.22706e-10	0.300004	0.947	0.831	4.13446e-06	1.88543e-13	0.34308	0.933	0.826	6.35278e-09	1.22706e-10	3.77086e-13
TRIAP1	2.44985e-13	0.491156	0.856	0.637	8.25452e-09	2.11776e-11	0.380665	0.805	0.607	7.13557e-07	2.11776e-11	4.8997e-13
SIVA1	2.88565e-13	0.353991	0.971	0.869	9.72291e-09	3.21937e-09	0.279351	0.957	0.836	0.000108473	3.21937e-09	5.7713e-13
FAM162A	8.71683e-12	0.35223	0.639	0.359	2.93705e-07	1.16187e-12	0.312381	0.714	0.437	3.91479e-08	8.71683e-12	2.32373e-12
STRA13	4.65902e-12	0.314236	0.966	0.772	1.56981e-07	1.34504e-12	0.33439	0.929	0.753	4.53198e-08	4.65902e-12	2.69008e-12
DHFR	9.60283e-12	0.376252	0.851	0.65	3.23558e-07	1.52408e-12	0.362602	0.857	0.609	5.13524e-08	9.60283e-12	3.04816e-12
OCIAD2	1.24154e-08	0.259693	0.808	0.569	0.000418324	1.63116e-12	0.352241	0.843	0.578	5.49604e-08	1.24154e-08	3.26232e-12
IKBIP	1.76755e-11	0.289586	0.639	0.37	5.95557e-07	2.34964e-12	0.270722	0.581	0.32	7.91689e-08	1.76755e-11	4.69929e-12
RHNO1	3.45408e-08	0.288719	0.841	0.623	0.00116382	4.08397e-12	0.338024	0.848	0.592	1.37605e-07	3.45408e-08	8.16794e-12
PRELID1	4.25582e-12	0.318826	0.99	0.928	1.43395e-07	2.03283e-10	0.290885	0.976	0.918	6.84941e-06	2.03283e-10	8.51163e-12
NPM3	8.77223e-07	0.286798	0.726	0.568	0.0295571	6.1468e-12	0.3746	0.781	0.57	2.0711e-07	8.77223e-07	1.22936e-11
DDB2	9.00669e-08	0.27346	0.596	0.391	0.00303472	6.43171e-12	0.297232	0.552	0.304	2.1671e-07	9.00669e-08	1.28634e-11
FAM64A	2.00984e-07	0.266293	0.769	0.545	0.00677197	1.2893e-11	0.378573	0.781	0.498	4.34417e-07	2.00984e-07	2.5786e-11
BSG	3.60846e-11	0.28595	0.99	0.958	1.21583e-06	1.51057e-11	0.295455	0.995	0.947	5.08971e-07	3.60846e-11	3.02113e-11
ACAT2	1.3885e-09	0.376003	0.918	0.723	4.67841e-05	1.90166e-11	0.369012	0.938	0.757	6.40744e-07	1.3885e-09	3.80331e-11
GGCT	7.01832e-09	0.304745	0.904	0.755	0.000236475	2.38535e-11	0.33165	0.91	0.694	8.03721e-07	7.01832e-09	4.77071e-11
APRT	6.08003e-08	0.279216	0.913	0.783	0.00204861	4.42329e-11	0.332372	0.943	0.785	1.49038e-06	6.08003e-08	8.84659e-11
KIAA0101	8.70994e-09	0.357737	0.894	0.697	0.000293473	7.09233e-11	0.382118	0.89	0.657	2.38969e-06	8.70994e-09	1.41847e-10
RARRES2	4.79541e-09	0.335757	0.452	0.251	0.000161577	8.08932e-11	0.253047	0.576	0.331	2.72561e-06	4.79541e-09	1.61786e-10
CNN2	1.11298e-10	0.264758	0.841	0.581	3.75006e-06	1.38269e-07	0.254733	0.81	0.616	0.00465883	1.38269e-07	2.22595e-10
POLD2	1.36496e-06	0.265271	0.865	0.722	0.0459911	1.18934e-10	0.310491	0.919	0.743	4.00737e-06	1.36496e-06	2.37869e-10
RPS27L	3.38243e-09	0.32215	0.986	0.977	0.000113967	1.31795e-10	0.287484	0.99	0.953	4.44069e-06	3.38243e-09	2.6359e-10
BAX	2.0302e-10	0.355291	0.938	0.799	6.84055e-06	6.87268e-09	0.335922	0.91	0.752	0.000231568	6.87268e-09	4.0604e-10
HELLS	3.08661e-08	0.269911	0.822	0.619	0.00104	5.26201e-10	0.282896	0.843	0.577	1.77298e-05	3.08661e-08	1.0524e-09
PRKDC	1.4399e-09	0.28081	0.889	0.664	4.85159e-05	5.63686e-10	0.296535	0.886	0.655	1.89928e-05	1.4399e-09	1.12737e-09
ALDOA	3.45732e-08	0.311749	0.995	0.945	0.00116491	8.28302e-10	0.335363	0.995	0.962	2.79088e-05	3.45732e-08	1.6566e-09
CTXN1	1.17228e-09	0.344545	0.856	0.693	3.94986e-05	7.51349e-09	0.292334	0.914	0.762	0.00025316	7.51349e-09	2.34455e-09
MRPL11	1.26481e-08	0.271642	0.928	0.762	0.000426165	1.48055e-09	0.253875	0.952	0.763	4.98855e-05	1.26481e-08	2.96109e-09
CSRP2	2.02627e-08	0.328051	0.923	0.794	0.000682732	4.21352e-08	0.271303	0.981	0.872	0.0014197	4.21352e-08	4.05254e-08
ODC1	1.1684e-06	0.273229	0.986	0.932	0.0393682	8.51457e-08	0.250881	0.976	0.945	0.0028689	1.1684e-06	1.70291e-07

## Sheet: markers_cluster03
	control_p_val	control_avg_log2FC	control_pct.1	control_pct.2	control_p_val_adj	Trisomy 21_p_val	Trisomy 21_avg_log2FC	Trisomy 21_pct.1	Trisomy 21_pct.2	Trisomy 21_p_val_adj	max_pval	minimump_p_val
LINC01551	3.15237e-45	0.880827	0.333	0.018	1.06216e-40	1.83221e-175	1.7407	0.931	0.168	6.17344e-171	3.15237e-45	3.66442e-175
FOXG1	7.81095e-59	0.561037	0.352	0.014	2.63182e-54	1.76585e-138	1.07538	0.785	0.135	5.94984e-134	7.81095e-59	3.53169e-138
LHX2	2.5521e-14	0.808222	0.685	0.26	8.59903e-10	4.13883e-65	0.929418	0.896	0.44	1.39454e-60	2.5521e-14	8.27767e-65
SFRP1	0.00259947	0.277781	0.963	0.872	1	2.33091e-58	0.958643	0.986	0.754	7.85377e-54	0.00259947	4.66182e-58
RPL13	1.03114e-10	0.36609	1	0.999	3.47432e-06	3.18146e-56	0.436098	1	1	1.07196e-51	1.03114e-10	6.36293e-56
SHISA2	1.4176e-15	0.50115	0.463	0.108	4.77648e-11	1.42728e-49	0.569921	0.588	0.189	4.80909e-45	1.4176e-15	2.85457e-49
RPS18	4.01092e-10	0.407124	1	1	1.35144e-05	4.76047e-45	0.389728	1	1	1.60399e-40	4.01092e-10	9.52094e-45
RPS8	2.52902e-07	0.266308	1	1	0.00852127	2.20505e-41	0.349912	1	1	7.42971e-37	2.52902e-07	4.41011e-41
RPS14	2.31338e-06	0.270455	1	1	0.0779469	2.73636e-41	0.339566	1	0.999	9.21989e-37	2.31338e-06	5.47272e-41
RPS17	1.15863e-08	0.297863	1	1	0.00039039	2.14942e-40	0.342779	1	1	7.24225e-36	1.15863e-08	4.29883e-40
RPS23	1.13691e-10	0.346349	1	1	3.83071e-06	2.60655e-40	0.359907	1	1	8.78252e-36	1.13691e-10	5.21311e-40
RPS6	2.68991e-07	0.284265	1	0.999	0.00906339	2.70307e-40	0.330989	1	1	9.10773e-36	2.68991e-07	5.40614e-40
MEIS2	3.87491e-06	0.404224	0.796	0.434	0.130561	3.47091e-40	0.609818	0.737	0.357	1.16949e-35	3.87491e-06	6.94182e-40
RPL3	7.41756e-06	0.295597	1	0.999	0.249927	1.74592e-39	0.345276	1	1	5.88271e-35	7.41756e-06	3.49184e-39
RPL7A	2.54658e-06	0.313284	1	1	0.0858046	1.35539e-38	0.358844	1	1	4.56684e-34	2.54658e-06	2.71077e-38
RPL29	3.09757e-09	0.325926	1	0.999	0.00010437	1.44163e-37	0.344443	1	1	4.85742e-33	3.09757e-09	2.88325e-37
RPS3	1.92964e-06	0.294826	1	1	0.0650173	1.02231e-36	0.329792	1	1	3.44458e-32	1.92964e-06	2.04463e-36
RPL10A	1.63903e-05	0.261886	1	0.999	0.552254	4.82833e-36	0.331585	1	0.999	1.62686e-31	1.63903e-05	9.65665e-36
RPL32	4.79131e-07	0.303798	1	1	0.0161438	9.74883e-36	0.318852	1	1	3.28477e-31	4.79131e-07	1.94977e-35
GNB2L1	5.89918e-05	0.28279	1	0.999	1	5.48537e-35	0.349747	1	0.999	1.84824e-30	5.89918e-05	1.09707e-34
RPL5	0.00020643	0.272735	1	1	1	2.2246e-34	0.371287	1	0.999	7.49557e-30	0.00020643	4.4492e-34
FRZB	1.08281e-07	0.327407	0.537	0.211	0.00364842	1.68449e-30	0.559432	0.498	0.198	5.67571e-26	1.08281e-07	3.36897e-30
PLP1	0.0121488	0.28439	0.796	0.6	1	2.96601e-30	0.702856	0.917	0.603	9.99367e-26	0.0121488	5.93202e-30
RPL18A	1.47446e-07	0.288177	1	1	0.00496803	1.01838e-29	0.288463	1	1	3.43132e-25	1.47446e-07	2.03675e-29
RPL9	3.1931e-08	0.319336	1	0.999	0.00107588	4.3424e-29	0.310534	1	1	1.46313e-24	3.1931e-08	8.68479e-29
DLK1	0.000958002	0.332817	1	0.97	1	3.55949e-27	0.690769	0.99	0.891	1.19933e-22	0.000958002	7.11897e-27
RPL39	3.91701e-10	0.317765	1	0.999	1.3198e-05	3.77659e-27	0.280658	1	0.999	1.27248e-22	3.91701e-10	7.55318e-27
RPL34	3.41503e-06	0.251113	1	1	0.115066	5.42638e-27	0.278685	1	1	1.82836e-22	3.41503e-06	1.08528e-26
RPS12	4.64077e-08	0.32864	1	1	0.00156366	2.2713e-25	0.277537	1	0.999	7.65292e-21	4.64077e-08	4.5426e-25
RPS16	4.40489e-06	0.251012	1	1	0.148419	1.24866e-21	0.26505	1	1	4.20724e-17	4.40489e-06	2.49732e-21
RPS2	1.61894e-08	0.347564	1	1	0.000545486	3.23723e-20	0.263696	1	1	1.09075e-15	1.61894e-08	6.47446e-20
GLI3	7.26824e-07	0.340991	0.519	0.227	0.0244896	1.87855e-17	0.323946	0.516	0.281	6.32959e-13	7.26824e-07	3.7571e-17
HES4	0.0155138	0.261981	0.833	0.769	1	3.9589e-16	0.420591	0.945	0.84	1.33391e-11	0.0155138	7.9178e-16
LINC01198	3.36189e-06	0.527148	0.63	0.353	0.113276	6.71308e-16	0.285775	0.408	0.192	2.26191e-11	3.36189e-06	1.34262e-15
MT-CYB	0.000367283	0.255227	1	0.983	1	3.60001e-14	0.321766	0.993	0.954	1.21299e-09	0.000367283	7.20002e-14
CDT1	0.0214675	0.295435	0.537	0.378	1	3.03152e-11	0.28193	0.671	0.447	1.02144e-06	0.0214675	6.06305e-11
RPL36A	0.000316357	0.272173	0.963	0.935	1	1.12662e-10	0.256589	0.972	0.911	3.79604e-06	0.000316357	2.25324e-10
SLC25A37	0.000201016	0.322891	0.685	0.41	1	1.91124e-08	0.26223	0.64	0.472	0.000643974	0.000201016	3.82248e-08
HIST1H4C	0.0283874	0.280642	0.833	0.774	1	8.97761e-07	0.471449	0.841	0.75	0.0302492	0.0283874	1.79552e-06
PIF1	0.00861295	0.30118	0.426	0.266	1	1.6634e-05	0.250555	0.336	0.22	0.560466	0.00861295	3.32677e-05

## Sheet: markers_cluster04
	control_p_val	control_avg_log2FC	control_pct.1	control_pct.2	control_p_val_adj	Trisomy 21_p_val	Trisomy 21_avg_log2FC	Trisomy 21_pct.1	Trisomy 21_pct.2	Trisomy 21_p_val_adj	max_pval	minimump_p_val
SFRP2	9.52238e-24	0.638305	0.98	0.817	3.20847e-19	5.93671e-23	0.854609	1	0.781	2.00032e-18	5.93671e-23	1.90448e-23
PRSS23	3.83321e-21	0.626762	0.97	0.783	1.29156e-16	4.40822e-16	0.640733	0.992	0.79	1.48531e-11	4.40822e-16	7.66642e-21
PAX6	2.5996e-20	0.537975	0.955	0.721	8.7591e-16	5.66263e-18	0.575685	0.992	0.78	1.90796e-13	5.66263e-18	5.1992e-20
SFRP1	1.15889e-19	0.492552	0.98	0.863	3.90475e-15	1.2186e-12	0.550558	0.969	0.774	4.10595e-08	1.2186e-12	2.31777e-19
CDK1	4.00172e-19	0.632978	0.711	0.445	1.34834e-14	5.72058e-15	0.769737	0.762	0.468	1.92749e-10	5.72058e-15	8.00343e-19
PLK1	3.30896e-17	0.627397	0.592	0.335	1.11492e-12	1.26638e-10	0.704523	0.569	0.349	4.26693e-06	1.26638e-10	6.61793e-17
CALM1	3.03849e-16	0.421167	1	0.969	1.02379e-11	1.08365e-16	0.605804	1	0.962	3.65126e-12	3.03849e-16	2.1673e-16
SMC4	2.10321e-16	0.503184	0.876	0.659	7.08655e-12	4.70842e-11	0.526142	0.877	0.656	1.58645e-06	4.70842e-11	4.20642e-16
UHRF1	3.44315e-16	0.465159	0.731	0.424	1.16013e-11	3.49369e-14	0.504328	0.738	0.42	1.17716e-09	3.49369e-14	6.88629e-16
SGOL1	1.24202e-15	0.36765	0.647	0.355	4.18485e-11	2.30574e-09	0.364691	0.6	0.357	7.76896e-05	2.30574e-09	2.48403e-15
FEZF1-AS1	2.11588e-15	0.464399	0.811	0.516	7.12925e-11	9.63096e-15	0.533813	0.838	0.511	3.24506e-10	9.63096e-15	4.23176e-15
CLSPN	5.1834e-15	0.408806	0.677	0.401	1.74649e-10	3.15546e-15	0.519209	0.762	0.438	1.0632e-10	5.1834e-15	6.31093e-15
RRM2	4.53778e-08	0.28584	0.607	0.423	0.00152896	5.16239e-15	0.470332	0.762	0.433	1.73942e-10	4.53778e-08	1.03248e-14
NTRK2	1.12804e-14	0.413815	0.796	0.521	3.80082e-10	7.08344e-10	0.465098	0.715	0.428	2.38669e-05	7.08344e-10	2.25608e-14
SGOL2	1.53809e-14	0.52574	0.607	0.356	5.18242e-10	4.02324e-11	0.507578	0.623	0.363	1.35559e-06	4.02324e-11	3.07617e-14
TOP2A	1.92e-14	0.885998	0.701	0.537	6.46926e-10	9.37664e-09	0.902085	0.692	0.54	0.000315936	9.37664e-09	3.84001e-14
NR2F1	4.77722e-14	0.418633	0.9	0.664	1.60964e-09	1.03454e-06	0.33691	0.946	0.768	0.0348578	1.03454e-06	9.55445e-14
PRC1	5.0999e-14	0.564047	0.587	0.354	1.71836e-09	4.50231e-13	0.580765	0.638	0.359	1.51701e-08	4.50231e-13	1.01998e-13
CDH7	1.69203e-13	0.27216	0.473	0.223	5.70111e-09	2.37666e-11	0.328526	0.492	0.223	8.00792e-07	2.37666e-11	3.38405e-13
CENPA	1.87642e-13	0.590809	0.532	0.3	6.3224e-09	2.09698e-09	0.511096	0.508	0.283	7.06558e-05	2.09698e-09	3.75284e-13
ZWINT	1.81904e-08	0.311696	0.821	0.613	0.000612908	3.23638e-13	0.514799	0.846	0.577	1.09047e-08	1.81904e-08	6.47276e-13
AURKA	4.93984e-10	0.404761	0.537	0.328	1.66443e-05	5.60141e-13	0.623878	0.569	0.293	1.88734e-08	4.93984e-10	1.12028e-12
CKAP2L	2.04295e-10	0.269327	0.398	0.204	6.88351e-06	6.27074e-13	0.335299	0.485	0.212	2.11286e-08	2.04295e-10	1.25415e-12
ASPM	7.32002e-13	0.487177	0.612	0.373	2.46641e-08	3.0938e-12	0.529314	0.615	0.338	1.04243e-07	3.0938e-12	1.464e-12
CKS1B	8.22953e-13	0.451158	0.975	0.88	2.77286e-08	1.89082e-08	0.451609	0.992	0.82	0.000637093	1.89082e-08	1.64591e-12
DEPDC1	9.35891e-13	0.318276	0.418	0.201	3.15339e-08	1.82186e-08	0.282591	0.4	0.2	0.000613857	1.82186e-08	1.87178e-12
XRCC2	7.60152e-12	0.302253	0.547	0.3	2.56126e-07	4.85246e-12	0.380471	0.554	0.279	1.63499e-07	7.60152e-12	9.70492e-12
UBE2C	6.54139e-12	0.84534	0.786	0.655	2.20405e-07	4.0962e-09	1.08793	0.754	0.621	0.000138018	4.0962e-09	1.30828e-11
MKI67	2.2808e-11	0.620959	0.697	0.546	7.68494e-07	8.37371e-12	0.762781	0.708	0.474	2.82144e-07	2.2808e-11	1.67474e-11
MIS18BP1	6.00525e-09	0.310425	0.617	0.404	0.000202341	1.29396e-11	0.456911	0.662	0.385	4.35988e-07	6.00525e-09	2.58793e-11
RACGAP1	1.30413e-11	0.355777	0.483	0.257	4.39413e-07	1.07163e-07	0.297474	0.492	0.282	0.00361076	1.07163e-07	2.60826e-11
CDCA7	1.56063e-11	0.338297	0.622	0.377	5.2584e-07	1.71172e-08	0.356982	0.531	0.303	0.000576747	1.71172e-08	3.12127e-11
NUSAP1	5.57126e-08	0.406744	0.766	0.604	0.00187718	2.94952e-11	0.643389	0.815	0.594	9.93812e-07	5.57126e-08	5.89904e-11
CKAP2	6.5289e-11	0.37338	0.642	0.415	2.19985e-06	3.72117e-09	0.459628	0.646	0.429	0.000125381	3.72117e-09	1.30578e-10
NUF2	9.81885e-11	0.290034	0.532	0.3	3.30836e-06	4.66079e-06	0.262737	0.492	0.313	0.157041	4.66079e-06	1.96377e-10
NEK2	1.68286e-07	0.314575	0.393	0.238	0.00567024	1.26669e-10	0.44003	0.5	0.257	4.26799e-06	1.68286e-07	2.53338e-10
TMEM47	2.21073e-10	0.268896	0.746	0.485	7.44883e-06	8.77743e-07	0.256255	0.692	0.462	0.0295747	8.77743e-07	4.42146e-10
CCNA2	1.44134e-09	0.396692	0.672	0.466	4.85644e-05	2.55901e-10	0.508878	0.738	0.47	8.62232e-06	1.44134e-09	5.11802e-10
QKI	1.5748e-07	0.253568	0.831	0.68	0.00530612	2.98661e-10	0.431064	0.869	0.653	1.00631e-05	1.5748e-07	5.97321e-10
KNSTRN	3.10827e-10	0.449646	0.552	0.356	1.0473e-05	1.18641e-09	0.505475	0.608	0.377	3.99749e-05	1.18641e-09	6.21655e-10
LMAN1	4.04245e-10	0.297126	0.806	0.569	1.36206e-05	6.25293e-07	0.368576	0.762	0.542	0.0210686	6.25293e-07	8.0849e-10
PSRC1	4.07336e-10	0.475089	0.622	0.422	1.37248e-05	1.08974e-07	0.561344	0.577	0.394	0.00367177	1.08974e-07	8.14673e-10
CENPF	7.18187e-09	0.719182	0.736	0.665	0.000241986	5.38086e-10	0.865284	0.769	0.601	1.81303e-05	7.18187e-09	1.07617e-09
HELLS	6.93106e-10	0.41112	0.831	0.619	2.33535e-05	6.26138e-09	0.369157	0.885	0.585	0.000210971	6.26138e-09	1.38621e-09
FAM64A	6.26374e-09	0.391737	0.746	0.548	0.00021105	8.80447e-10	0.574643	0.731	0.513	2.96658e-05	6.26374e-09	1.76089e-09
CKS2	1.03294e-09	0.547837	0.93	0.871	3.48039e-05	1.41076e-09	0.656674	0.977	0.855	4.75342e-05	1.41076e-09	2.06588e-09
CCNB1	1.20971e-09	0.475334	0.642	0.464	4.076e-05	3.35258e-07	0.589831	0.638	0.482	0.0112962	3.35258e-07	2.41942e-09
KPNA2	1.22433e-09	0.614078	0.881	0.793	4.12527e-05	2.23701e-08	0.740887	0.908	0.826	0.000753739	2.23701e-08	2.44867e-09
GTSE1	5.30151e-09	0.340255	0.617	0.401	0.000178629	1.24563e-09	0.540405	0.631	0.406	4.19702e-05	5.30151e-09	2.49125e-09
PIF1	1.32309e-09	0.453455	0.448	0.251	4.458e-05	5.81683e-09	0.626563	0.438	0.223	0.000195992	5.81683e-09	2.64617e-09
C21orf58	1.46252e-09	0.350167	0.652	0.423	4.92783e-05	6.73191e-09	0.379643	0.754	0.474	0.000226825	6.73191e-09	2.92505e-09
HJURP	1.48542e-09	0.27765	0.433	0.238	5.00497e-05	4.38042e-09	0.271545	0.508	0.256	0.000147594	4.38042e-09	2.97084e-09
HMGB2	2.05762e-09	0.443055	0.98	0.9	6.93295e-05	2.81666e-08	0.592504	0.985	0.877	0.000949045	2.81666e-08	4.11524e-09
KIFC1	2.27131e-09	0.334261	0.557	0.342	7.65294e-05	5.90006e-07	0.317261	0.554	0.339	0.0198797	5.90006e-07	4.54261e-09
CDCA3	4.59965e-09	0.416124	0.562	0.363	0.000154981	2.52818e-07	0.426601	0.546	0.345	0.00851846	2.52818e-07	9.1993e-09
CENPE	6.24254e-09	0.44605	0.512	0.335	0.000210336	5.39782e-09	0.487842	0.523	0.301	0.000181874	6.24254e-09	1.07956e-08
SOX3	5.96192e-09	0.377374	0.98	0.87	0.000200881	2.06172e-07	0.37608	0.992	0.911	0.00694676	2.06172e-07	1.19238e-08
G2E3	6.46353e-09	0.279564	0.433	0.25	0.000217782	2.5254e-08	0.304604	0.462	0.252	0.00085091	2.5254e-08	1.29271e-08
MCM10	1.11784e-08	0.268141	0.458	0.266	0.000376644	1.70647e-07	0.269759	0.508	0.282	0.00574977	1.70647e-07	2.23568e-08
CDCA8	1.35597e-08	0.275695	0.552	0.353	0.00045688	1.68297e-07	0.365106	0.562	0.345	0.00567059	1.68297e-07	2.71194e-08
PLP1	2.10794e-08	0.357576	0.766	0.588	0.00071025	5.45684e-05	0.402597	0.815	0.636	1	5.45684e-05	4.21588e-08
PALLD	2.38905e-08	0.297543	0.726	0.517	0.000804968	2.05751e-06	0.255395	0.777	0.529	0.0693259	2.05751e-06	4.77811e-08
LBR	2.88635e-05	0.253519	0.697	0.568	0.972525	4.74181e-08	0.314488	0.815	0.597	0.00159771	2.88635e-05	9.48362e-08
RHNO1	4.3621e-07	0.281583	0.801	0.629	0.0146977	4.80335e-08	0.357865	0.815	0.605	0.00161844	4.3621e-07	9.6067e-08
TPX2	6.38765e-08	0.438043	0.627	0.479	0.00215226	5.24212e-08	0.541268	0.677	0.474	0.00176628	6.38765e-08	1.04842e-07
GPSM2	7.28246e-07	0.276531	0.488	0.315	0.0245375	5.87628e-08	0.327906	0.538	0.313	0.00197995	7.28246e-07	1.17526e-07
H2AFX	1.11595e-06	0.310315	0.821	0.681	0.0376009	6.78629e-08	0.506355	0.823	0.645	0.00228657	1.11595e-06	1.35726e-07
NUCKS1	6.86165e-08	0.457729	0.985	0.93	0.00231196	2.00558e-05	0.434826	0.985	0.928	0.675761	2.00558e-05	1.37233e-07
TUBB4B	7.09155e-08	0.530754	0.841	0.749	0.00238943	3.09391e-06	0.528308	0.915	0.845	0.104246	3.09391e-06	1.41831e-07
AURKB	7.25475e-08	0.436564	0.677	0.523	0.00244442	1.5194e-05	0.437337	0.631	0.492	0.511946	1.5194e-05	1.45095e-07
CDC20	1.11095e-06	0.451994	0.642	0.523	0.0374325	7.38142e-08	0.620571	0.692	0.496	0.0024871	1.11095e-06	1.47628e-07
BUB3	8.37524e-08	0.413805	0.731	0.616	0.00282195	2.9837e-07	0.46493	0.823	0.67	0.0100533	2.9837e-07	1.67505e-07
KIF20B	1.51988e-07	0.255145	0.567	0.381	0.00512107	1.66386e-05	0.28076	0.562	0.387	0.56062	1.66386e-05	3.03975e-07
CDKN3	1.56208e-07	0.384842	0.597	0.435	0.00526327	2.20274e-07	0.480895	0.585	0.404	0.00742192	2.20274e-07	3.12416e-07
UBE2S	1.81626e-07	0.537404	0.796	0.725	0.00611971	4.01449e-06	0.643311	0.8	0.727	0.135264	4.01449e-06	3.63252e-07
HP1BP3	2.59451e-07	0.297434	0.846	0.719	0.00874195	5.63373e-06	0.260074	0.885	0.738	0.189823	5.63373e-06	5.18902e-07
MXD3	4.62259e-07	0.261552	0.493	0.315	0.0155753	3.61132e-06	0.325026	0.5	0.308	0.12168	3.61132e-06	9.24517e-07
DHFR	2.2914e-05	0.257975	0.806	0.656	0.772064	9.75217e-07	0.34817	0.854	0.62	0.032859	2.2914e-05	1.95043e-06
DLGAP5	1.26709e-06	0.333216	0.488	0.339	0.0426932	4.44735e-05	0.335634	0.5	0.35	1	4.44735e-05	2.53417e-06
DTYMK	1.51603e-06	0.263337	0.866	0.762	0.0510811	1.92673e-06	0.333257	0.892	0.735	0.0649191	1.92673e-06	3.03206e-06
TROAP	0.000155251	0.260336	0.507	0.398	1	1.7627e-06	0.364593	0.531	0.346	0.0593924	0.000155251	3.5254e-06
UNG	7.12492e-05	0.272409	0.507	0.362	1	1.83174e-06	0.332676	0.538	0.359	0.0617187	7.12492e-05	3.66348e-06
ARL6IP1	2.23068e-06	0.431469	0.786	0.725	0.0751605	0.00919556	0.545878	0.769	0.784	1	0.00919556	4.46135e-06
RNF26	7.59584e-05	0.286617	0.701	0.575	1	4.39887e-06	0.361934	0.7	0.545	0.148216	7.59584e-05	8.79772e-06
DUT	1.04292e-05	0.340987	0.9	0.747	0.3514	0.000359892	0.354456	0.915	0.798	1	0.000359892	2.08582e-05
MZT1	5.88195e-05	0.258487	0.796	0.66	1	2.80873e-05	0.278463	0.785	0.652	0.946372	5.88195e-05	5.61737e-05
PTTG1	0.0150831	0.333132	0.761	0.759	1	0.000196494	0.466985	0.823	0.722	1	0.0150831	0.000392949
BIRC5	0.000776758	0.267754	0.801	0.729	1	0.000380578	0.403676	0.762	0.677	1	0.000776758	0.000761012
CCNB2	0.000900485	0.349948	0.622	0.551	1	0.000906851	0.419244	0.623	0.541	1	0.000906851	0.00180016

## Sheet: markers_cluster05
	control_p_val	control_avg_log2FC	control_pct.1	control_pct.2	control_p_val_adj	Trisomy 21_p_val	Trisomy 21_avg_log2FC	Trisomy 21_pct.1	Trisomy 21_pct.2	Trisomy 21_p_val_adj	max_pval	minimump_p_val
HIST1H4C	3.76043e-56	1.84188	0.959	0.756	1.26704e-51	8.17356e-38	1.76781	0.967	0.75	2.754e-33	8.17356e-38	7.52085e-56
KIAA0101	2.53084e-34	0.868586	0.943	0.693	8.52742e-30	1.58452e-26	0.856431	0.983	0.662	5.33888e-22	1.58452e-26	5.06169e-34
HIST1H1B	1.48759e-23	0.26153	0.273	0.065	5.01229e-19	8.67277e-17	0.267308	0.317	0.086	2.9222e-12	8.67277e-17	2.97518e-23
HIST2H2AC	5.1032e-23	0.408226	0.485	0.187	1.71947e-18	1.1691e-16	0.42729	0.508	0.201	3.93916e-12	1.1691e-16	1.02064e-22
HIST1H1C	6.95982e-23	0.471079	0.536	0.215	2.34504e-18	2.53258e-21	0.473772	0.65	0.254	8.53328e-17	2.53258e-21	1.39196e-22
HIST1H1E	7.78249e-22	0.308181	0.325	0.095	2.62223e-17	7.79387e-19	0.426915	0.417	0.134	2.62607e-14	7.79387e-19	1.5565e-21
ASF1B	2.90483e-21	0.460921	0.691	0.352	9.78755e-17	4.02592e-09	0.363771	0.667	0.399	0.000135649	4.02592e-09	5.80967e-21
SPC24	9.36101e-19	0.45516	0.619	0.326	3.1541e-14	4.10237e-12	0.400161	0.625	0.332	1.38225e-07	4.10237e-12	1.8722e-18
RAD51AP1	2.05038e-16	0.394083	0.603	0.322	6.90856e-12	1.00717e-18	0.457853	0.692	0.319	3.39355e-14	2.05038e-16	2.01434e-18
MYBL2	1.43617e-17	0.522089	0.675	0.402	4.83903e-13	1.32101e-12	0.425897	0.7	0.394	4.451e-08	1.32101e-12	2.87234e-17
CDCA5	7.66873e-17	0.408254	0.634	0.339	2.5839e-12	1.80523e-16	0.457312	0.717	0.344	6.08253e-12	1.80523e-16	1.53375e-16
ARHGAP11B	8.25675e-13	0.293375	0.464	0.224	2.78203e-08	4.39912e-16	0.334568	0.5	0.188	1.48224e-11	8.25675e-13	8.79825e-16
HIST1H1D	1.72421e-15	0.27399	0.294	0.1	5.80955e-11	8.65732e-16	0.318747	0.317	0.088	2.917e-11	1.72421e-15	1.73146e-15
SFRP1	1.02412e-10	0.345593	0.979	0.863	3.45066e-06	1.74846e-15	0.604065	0.983	0.774	5.89127e-11	1.02412e-10	3.49693e-15
TMEM106C	5.28691e-15	0.4839	0.881	0.683	1.78137e-10	2.80267e-08	0.390243	0.933	0.673	0.000944333	2.80267e-08	1.05738e-14
C21orf58	1.67091e-13	0.345308	0.691	0.42	5.62998e-09	9.44277e-15	0.515125	0.825	0.471	3.18165e-10	1.67091e-13	1.88855e-14
H2AFX	5.08727e-12	0.373034	0.912	0.672	1.7141e-07	3.72879e-14	0.518929	0.967	0.637	1.25638e-09	5.08727e-12	7.45757e-14
UBE2T	8.39851e-14	0.370901	0.851	0.575	2.82979e-09	2.55215e-11	0.397526	0.892	0.58	8.59922e-07	2.55215e-11	1.6797e-13
HMGN2	7.63654e-12	0.332085	1	0.985	2.57305e-07	1.43403e-13	0.453516	1	0.975	4.83182e-09	7.63654e-12	2.86806e-13
FBXO5	2.63774e-13	0.335535	0.649	0.371	8.88761e-09	3.17076e-10	0.298424	0.708	0.386	1.06836e-05	3.17076e-10	5.27549e-13
MKI67	3.72415e-13	0.392584	0.835	0.531	1.25482e-08	2.88381e-13	0.452841	0.858	0.466	9.71671e-09	3.72415e-13	5.76762e-13
FANCD2	3.29869e-13	0.329895	0.448	0.22	1.11146e-08	7.87458e-09	0.342404	0.433	0.226	0.000265326	7.87458e-09	6.59739e-13
KIFC1	1.31125e-11	0.301694	0.593	0.339	4.41811e-07	3.92153e-13	0.344771	0.683	0.332	1.32132e-08	1.31125e-11	7.84305e-13
MSI1	5.18833e-13	0.486959	0.778	0.566	1.74816e-08	0.00111762	0.35137	0.733	0.615	1	0.00111762	1.03767e-12
POLR2J3	6.99858e-13	0.355572	0.954	0.834	2.3581e-08	3.53812e-10	0.39877	0.975	0.824	1.19214e-05	3.53812e-10	1.39972e-12
SPC25	8.39686e-13	0.329543	0.598	0.332	2.82924e-08	1.57996e-11	0.406485	0.7	0.386	5.32353e-07	1.57996e-11	1.67937e-12
SET	1.39155e-12	0.384461	1	0.971	4.68869e-08	3.25681e-07	0.334685	1	0.976	0.0109735	3.25681e-07	2.7831e-12
SMC4	4.53727e-12	0.40675	0.871	0.66	1.52879e-07	1.57254e-12	0.47939	0.933	0.654	5.29853e-08	4.53727e-12	3.14509e-12
ORC6	1.39782e-08	0.317133	0.763	0.547	0.000470981	1.78584e-12	0.417182	0.858	0.522	6.01719e-08	1.39782e-08	3.57167e-12
ZWINT	2.07901e-12	0.358926	0.866	0.609	7.00502e-08	3.66067e-11	0.415239	0.908	0.574	1.23342e-06	3.66067e-11	4.15802e-12
CDCA4	5.27361e-12	0.365048	0.696	0.448	1.77689e-07	5.48078e-11	0.43064	0.733	0.451	1.84669e-06	5.48078e-11	1.05472e-11
PTPRS	1.4316e-11	0.86107	0.686	0.501	4.82365e-07	1.20631e-06	0.602182	0.7	0.494	0.0406455	1.20631e-06	2.86321e-11
DHFR	1.48687e-11	0.37259	0.871	0.65	5.00986e-07	2.07548e-11	0.41979	0.908	0.618	6.99311e-07	2.07548e-11	2.97374e-11
HES4	1.79054e-10	0.446882	0.902	0.757	6.03305e-06	1.68465e-11	0.473806	0.992	0.846	5.67626e-07	1.79054e-10	3.3693e-11
CENPK	2.30078e-11	0.347342	0.722	0.465	7.75224e-07	5.01059e-09	0.336784	0.758	0.478	0.000168827	5.01059e-09	4.60155e-11
RMI2	3.46096e-11	0.369819	0.758	0.532	1.16613e-06	1.87334e-07	0.259549	0.767	0.496	0.00631202	1.87334e-07	6.92191e-11
CBX5	3.75374e-11	0.319487	0.974	0.886	1.26479e-06	2.66248e-06	0.266522	0.983	0.896	0.0897097	2.66248e-06	7.50749e-11
AURKB	5.76062e-11	0.290642	0.799	0.51	1.94098e-06	2.57482e-10	0.321973	0.842	0.479	8.67558e-06	2.57482e-10	1.15212e-10
SFRP2	2.54835e-05	0.258019	0.948	0.821	0.858642	6.42591e-11	0.4915	0.95	0.785	2.16514e-06	2.54835e-05	1.28518e-10
HNRNPH1	6.6163e-11	0.67187	0.892	0.756	2.22929e-06	0.00758245	0.392081	0.883	0.788	1	0.00758245	1.32326e-10
DEK	6.98701e-08	0.285826	0.985	0.912	0.0023542	7.97235e-11	0.40722	0.983	0.887	2.6862e-06	6.98701e-08	1.59447e-10
NUSAP1	2.14575e-10	0.333613	0.871	0.594	7.2299e-06	5.70166e-10	0.308004	0.917	0.588	1.92112e-05	5.70166e-10	4.2915e-10
HMGB2	5.99127e-09	0.288603	1	0.898	0.00020187	3.46525e-10	0.40169	1	0.876	1.16758e-05	5.99127e-09	6.93051e-10
CDK4	3.99955e-10	0.303859	0.985	0.909	1.34761e-05	7.11513e-07	0.342673	0.983	0.904	0.0239737	7.11513e-07	7.99909e-10
FOXM1	5.64117e-10	0.348422	0.588	0.38	1.90074e-05	1.26144e-07	0.305104	0.608	0.359	0.0042503	1.26144e-07	1.12823e-09
RANBP1	1.50362e-09	0.270734	1	0.978	5.0663e-05	6.32169e-10	0.32711	0.992	0.975	2.13003e-05	1.50362e-09	1.26434e-09
TYMS	2.28131e-07	0.338231	0.851	0.743	0.00768663	1.55445e-09	0.392491	0.942	0.729	5.23756e-05	2.28131e-07	3.1089e-09
PPP3CA	2.02641e-09	0.286823	0.381	0.203	6.82777e-05	4.6003e-08	0.256988	0.45	0.228	0.00155003	4.6003e-08	4.05281e-09
NR2F1	1.32281e-07	0.358278	0.82	0.674	0.00445708	5.98165e-09	0.424826	0.925	0.77	0.000201546	1.32281e-07	1.19633e-08
C19orf48	3.67416e-05	0.250803	0.82	0.679	1	1.54253e-08	0.403773	0.858	0.604	0.00051974	3.67416e-05	3.08506e-08
SIVA1	3.9752e-08	0.285456	0.969	0.87	0.0013394	1.55077e-08	0.329478	0.975	0.841	0.000522516	3.9752e-08	3.10154e-08
CENPM	3.51492e-06	0.263727	0.634	0.461	0.118432	2.44376e-08	0.302164	0.725	0.449	0.0008234	3.51492e-06	4.88752e-08
SIX3	3.25661e-07	0.255167	0.665	0.458	0.0109728	2.54739e-08	0.386432	0.758	0.517	0.000858318	3.25661e-07	5.09478e-08
CDCA3	8.79581e-07	0.255906	0.567	0.364	0.0296366	4.127e-08	0.350318	0.592	0.343	0.00139055	8.79581e-07	8.254e-08
FEN1	1.56389e-07	0.289821	0.67	0.491	0.00526938	1.68638e-07	0.318202	0.792	0.529	0.0056821	1.68638e-07	3.12779e-07
RNPS1	1.62481e-07	0.252228	0.969	0.923	0.00547463	2.18285e-07	0.321663	0.967	0.911	0.00735491	2.18285e-07	3.24962e-07
CHP1	2.08804e-07	0.341996	0.433	0.279	0.00703544	1.62333e-05	0.300352	0.508	0.327	0.546966	1.62333e-05	4.17608e-07
HELLS	1.54303e-06	0.308482	0.804	0.623	0.0519908	2.49503e-07	0.321752	0.85	0.589	0.00840676	1.54303e-06	4.99006e-07
EFNA5	0.000155444	0.280001	0.485	0.36	1	1.98469e-05	0.296605	0.475	0.296	0.668722	0.000155444	3.96935e-05
WSB1	8.41452e-05	0.320719	0.933	0.861	1	0.00343183	0.41053	0.942	0.843	1	0.00343183	0.000168283

## Sheet: markers_cluster06
	control_p_val	control_avg_log2FC	control_pct.1	control_pct.2	control_p_val_adj	Trisomy 21_p_val	Trisomy 21_avg_log2FC	Trisomy 21_pct.1	Trisomy 21_pct.2	Trisomy 21_p_val_adj	max_pval	minimump_p_val
VIM	6.14842e-32	0.988269	1	0.996	2.07165e-27	2.8299e-32	1.01108	1	0.99	9.53506e-28	6.14842e-32	5.6598e-32
PRSS23	3.56152e-30	1.00462	0.949	0.789	1.20002e-25	2.08678e-25	0.960094	0.971	0.791	7.03121e-21	2.08678e-25	7.12304e-30
CALM1	1.25648e-19	0.570395	0.994	0.971	4.23359e-15	6.06603e-28	0.930041	0.993	0.963	2.04389e-23	1.25648e-19	1.21321e-27
SFRP2	1.44969e-10	0.477748	0.924	0.826	4.8846e-06	2.62372e-27	1.13512	0.964	0.783	8.84035e-23	1.44969e-10	5.24743e-27
PAX6	2.94209e-22	0.820595	0.949	0.727	9.91307e-18	1.49789e-23	0.798163	0.978	0.78	5.04701e-19	2.94209e-22	2.99579e-23
FEZF1-AS1	7.11231e-15	0.681744	0.745	0.528	2.39642e-10	7.95355e-19	0.800033	0.763	0.515	2.67987e-14	7.11231e-15	1.59071e-18
MIAT	3.15744e-17	0.443101	0.911	0.741	1.06387e-12	3.47293e-15	0.511027	0.942	0.758	1.17017e-10	3.47293e-15	6.31488e-17
WNT7B	6.91064e-05	0.35676	0.338	0.223	1	1.44573e-13	0.662491	0.518	0.273	4.87124e-09	6.91064e-05	2.89146e-13
FEZF1	2.83118e-13	0.573614	0.752	0.554	9.53937e-09	9.13459e-13	0.537631	0.835	0.645	3.07781e-08	9.13459e-13	5.66235e-13
CDH7	5.70076e-13	0.648887	0.446	0.231	1.92081e-08	1.68395e-07	0.479107	0.388	0.229	0.00567391	1.68395e-07	1.14015e-12
ARL4A	0.00425946	0.294948	0.764	0.752	1	9.62477e-13	0.57654	0.82	0.689	3.24297e-08	0.00425946	1.92495e-12
CLU	0.000723948	0.258829	0.637	0.571	1	1.24981e-12	0.59088	0.871	0.698	4.21112e-08	0.000723948	2.49963e-12
SOX3	1.4631e-09	0.508668	0.962	0.874	4.92978e-05	1.31435e-12	0.542928	0.978	0.912	4.42858e-08	1.4631e-09	2.62871e-12
EXTL2	0.00621507	0.31447	0.561	0.562	1	6.68353e-12	0.565218	0.691	0.539	2.25195e-07	0.00621507	1.33671e-11
NTRK2	3.9761e-09	0.600302	0.675	0.537	0.000133971	2.59078e-11	0.561078	0.64	0.432	8.72938e-07	3.9761e-09	5.18157e-11
GPC4	0.000416951	0.300312	0.529	0.459	1	2.96316e-11	0.554074	0.662	0.474	9.98407e-07	0.000416951	5.92632e-11
TCF7L2	5.1075e-07	0.389009	0.898	0.824	0.0172092	8.19217e-11	0.622428	0.849	0.727	2.76027e-06	5.1075e-07	1.63843e-10
PLP1	1.44518e-10	0.615853	0.764	0.592	4.86938e-06	3.66042e-10	0.592566	0.82	0.635	1.23334e-05	3.66042e-10	2.89036e-10
CDO1	0.00433017	0.351715	0.51	0.483	1	3.00499e-10	0.584337	0.734	0.603	1.0125e-05	0.00433017	6.00998e-10
ZFP36L1	3.80082e-09	0.404908	0.994	0.912	0.000128065	1.9977e-05	0.326133	0.971	0.869	0.673105	1.9977e-05	7.60163e-09
WLS	0.000526701	0.276768	0.586	0.516	1	1.09924e-08	0.463475	0.647	0.447	0.000370379	0.000526701	2.19849e-08
NR2F1	5.5669e-07	0.361899	0.79	0.679	0.0187571	1.31354e-08	0.431038	0.878	0.772	0.000442583	5.5669e-07	2.62707e-08
NR2F2-AS1	2.20273e-05	0.339207	0.529	0.426	0.742187	2.01597e-08	0.463875	0.568	0.403	0.000679261	2.20273e-05	4.03194e-08
LIX1	2.45845e-08	0.440338	0.764	0.655	0.00082835	3.71066e-06	0.315399	0.827	0.663	0.125027	3.71066e-06	4.9169e-08
C5orf30	2.58299e-08	0.509879	0.643	0.561	0.000870312	7.76362e-07	0.366299	0.626	0.51	0.0261587	7.76362e-07	5.16597e-08
CELF2	6.96808e-05	0.343247	0.631	0.607	1	2.61823e-08	0.506367	0.734	0.648	0.000882185	6.96808e-05	5.23645e-08
EPS8	2.62703e-08	0.442081	0.318	0.173	0.000885152	0.00994659	0.269534	0.252	0.188	1	0.00994659	5.25406e-08
CD99	0.00146257	0.251606	0.873	0.839	1	3.16676e-08	0.37424	0.935	0.804	0.00106701	0.00146257	6.33351e-08
CDH2	7.8064e-08	0.396744	0.809	0.764	0.00263029	3.33643e-08	0.447173	0.863	0.764	0.00112418	7.8064e-08	6.67285e-08
LINC00685	2.6523e-07	0.414276	0.758	0.679	0.00893667	5.6692e-08	0.430812	0.77	0.654	0.00191018	2.6523e-07	1.13384e-07
NR2E1	5.77886e-06	0.444821	0.49	0.382	0.194713	1.14353e-07	0.446876	0.655	0.511	0.00385302	5.77886e-06	2.28706e-07
ABCA5	2.4631e-07	0.482062	0.357	0.216	0.00829917	2.38924e-07	0.434482	0.468	0.304	0.00805029	2.4631e-07	4.77847e-07
HSP90AB1	2.52168e-07	0.290346	1	0.987	0.00849656	5.24868e-07	0.293635	0.986	0.993	0.0176849	5.24868e-07	5.04337e-07
SFRP1	2.45516e-06	0.31846	0.955	0.868	0.082724	2.75152e-07	0.378578	0.942	0.775	0.00927097	2.45516e-06	5.50304e-07
RGMA	0.000165275	0.265104	0.892	0.861	1	2.80296e-07	0.350502	0.899	0.772	0.0094443	0.000165275	5.60593e-07
ZNF706	4.02616e-07	0.312742	0.987	0.946	0.0135657	0.000252527	0.297234	0.928	0.921	1	0.000252527	8.05232e-07
CA2	0.00131182	0.316831	0.35	0.271	1	6.30495e-07	0.449629	0.453	0.303	0.0212439	0.00131182	1.26099e-06
GABPB1-AS1	6.75467e-07	0.403147	0.783	0.727	0.0227592	1.61554e-06	0.314089	0.842	0.754	0.054434	1.61554e-06	1.35093e-06
WSB1	1.06705e-06	0.671361	0.911	0.864	0.0359532	6.93144e-07	0.389976	0.906	0.844	0.0233548	1.06705e-06	1.38629e-06
NPC2	3.39016e-05	0.332814	0.866	0.852	1	8.84965e-07	0.332772	0.921	0.853	0.029818	3.39016e-05	1.76993e-06
PTX3	0.00220698	0.298039	0.51	0.458	1	5.2369e-06	0.395006	0.554	0.44	0.176452	0.00220698	1.04738e-05
PALLD	5.20363e-05	0.388131	0.592	0.534	1	5.7738e-06	0.345906	0.655	0.536	0.194543	5.20363e-05	1.15476e-05
ATXN10	7.3805e-06	0.383857	0.764	0.699	0.248678	0.00258793	0.273865	0.777	0.775	1	0.00258793	1.47609e-05
LMAN1	0.00389776	0.332502	0.586	0.593	1	8.31624e-06	0.371114	0.64	0.55	0.280207	0.00389776	1.66324e-05
IGBP1	0.0229917	0.272478	0.573	0.58	1	8.31676e-06	0.316835	0.626	0.518	0.280225	0.0229917	1.66334e-05
PSAP	2.34906e-05	0.295178	0.739	0.675	0.791492	0.00102061	0.271846	0.763	0.753	1	0.00102061	4.69806e-05
RP11-89K21.1	0.000284073	0.344959	0.586	0.499	1	3.17384e-05	0.382134	0.597	0.475	1	0.000284073	6.34757e-05
VCAM1	3.48735e-05	0.452118	0.369	0.261	1	4.69419e-05	0.411837	0.353	0.225	1	4.69419e-05	6.97459e-05
PNRC1	4.0653e-05	0.352374	0.618	0.544	1	4.50343e-05	0.353692	0.655	0.591	1	4.50343e-05	8.13044e-05
LHX5-AS1	0.038053	0.42097	0.401	0.368	1	4.1053e-05	0.403123	0.554	0.413	1	0.038053	8.21042e-05
TKT	0.00130567	0.301429	0.834	0.851	1	5.46829e-05	0.262756	0.871	0.882	1	0.00130567	0.000109363
SALL4	6.12113e-05	0.28408	0.58	0.515	1	0.00267693	0.270563	0.525	0.464	1	0.00267693	0.000122419
TSPAN5	0.00142444	0.330311	0.541	0.541	1	8.34721e-05	0.288752	0.619	0.502	1	0.00142444	0.000166937
CCND2	8.89535e-05	0.350793	0.688	0.628	1	0.000117156	0.331249	0.655	0.57	1	0.000117156	0.000177899
FAM229B	0.00292008	0.29974	0.611	0.601	1	0.000191324	0.303981	0.734	0.694	1	0.00292008	0.000382611
DDOST	0.000898902	0.271699	0.599	0.562	1	0.000316765	0.28138	0.655	0.6	1	0.000898902	0.000633429
NR2F2	0.000358631	0.349353	0.732	0.733	1	0.00103829	0.333836	0.755	0.715	1	0.00103829	0.000717134
MSI2	0.00283566	0.265835	0.611	0.613	1	0.0187556	0.273557	0.626	0.645	1	0.0187556	0.00566328
VPS37B	0.0134696	0.338801	0.484	0.484	1	0.00600516	0.281632	0.446	0.404	1	0.0134696	0.0119743

## Sheet: markers_cluster07
	control_p_val	control_avg_log2FC	control_pct.1	control_pct.2	control_p_val_adj	Trisomy 21_p_val	Trisomy 21_avg_log2FC	Trisomy 21_pct.1	Trisomy 21_pct.2	Trisomy 21_p_val_adj	max_pval	minimump_p_val
NKX2-1	6.02188e-58	1.08824	0.528	0.097	2.02901e-53	3.51475e-54	1.6318	0.613	0.109	1.18426e-49	3.51475e-54	1.20438e-57
IGFBP5	3.0526e-45	2.69443	0.399	0.072	1.02854e-40	4.90076e-24	1.2005	0.34	0.069	1.65126e-19	4.90076e-24	6.1052e-45
SFTA3	8.80173e-37	0.800261	0.362	0.07	2.96565e-32	7.59303e-45	1.06042	0.443	0.065	2.5584e-40	8.80173e-37	1.51861e-44
NKX2-2	2.24001e-40	1.06418	0.779	0.339	7.54749e-36	7.19808e-44	1.27108	0.698	0.188	2.42532e-39	2.24001e-40	1.43962e-43
HNRNPA1	8.34852e-43	0.53466	1	0.999	2.81295e-38	7.40129e-20	0.412203	1	1	2.49379e-15	7.40129e-20	1.6697e-42
NKX2-8	1.24035e-37	1.25584	0.865	0.436	4.17925e-33	4.27882e-32	1.55278	0.575	0.156	1.44171e-27	4.27882e-32	2.48071e-37
EEF2	8.40228e-32	0.633952	1	0.997	2.83107e-27	1.56101e-13	0.458055	1	0.996	5.25966e-09	1.56101e-13	1.68046e-31
EEF1A1	1.01698e-29	0.415569	1	1	3.42663e-25	1.38285e-11	0.278299	1	1	4.65938e-07	1.38285e-11	2.03397e-29
RPS27	1.86316e-27	0.369998	1	1	6.27773e-23	2.79509e-11	0.25513	1	1	9.41777e-07	2.79509e-11	3.72632e-27
DCX	3.09261e-27	0.887903	0.847	0.517	1.04202e-22	1.10849e-14	0.723007	0.83	0.563	3.73496e-10	1.10849e-14	6.18522e-27
GNB2L1	5.01277e-27	0.399337	1	0.999	1.689e-22	2.0672e-09	0.258317	1	0.999	6.96522e-05	2.0672e-09	1.00255e-26
BTG1	1.91675e-26	0.918888	0.951	0.894	6.45829e-22	3.05008e-17	0.915206	0.934	0.891	1.02769e-12	3.05008e-17	3.8335e-26
RFX4	7.49567e-26	0.970156	0.706	0.416	2.52559e-21	1.13116e-06	0.520356	0.547	0.386	0.0381134	1.13116e-06	1.49913e-25
FOXA2	1.03972e-25	0.638584	0.294	0.064	3.50322e-21	2.10064e-23	0.366509	0.17	0.017	7.07788e-19	2.10064e-23	2.07943e-25
EIF3E	1.02233e-24	0.549771	0.994	0.98	3.44464e-20	1.06284e-11	0.448138	0.991	0.986	3.58112e-07	1.06284e-11	2.04466e-24
SLC25A6	5.01638e-24	0.484246	1	0.99	1.69022e-19	2.46029e-10	0.387583	1	0.99	8.28971e-06	2.46029e-10	1.00328e-23
EIF3F	8.19012e-23	0.539325	0.988	0.94	2.75958e-18	9.73662e-07	0.360431	0.972	0.951	0.0328066	9.73662e-07	1.63802e-22
UQCRB	8.89408e-23	0.47789	0.982	0.971	2.99677e-18	3.15797e-07	0.387647	0.962	0.958	0.0106405	3.15797e-07	1.77882e-22
RPS11	1.09399e-22	0.360741	1	0.999	3.68608e-18	6.59518e-12	0.296845	1	1	2.22218e-07	6.59518e-12	2.18798e-22
MEST	3.88148e-08	0.512686	0.963	0.958	0.00130783	3.13069e-22	1.14532	0.991	0.946	1.05485e-17	3.88148e-08	6.26138e-22
RPL10	6.08781e-22	0.31268	1	1	2.05123e-17	2.5084e-11	0.252065	1	1	8.45181e-07	2.5084e-11	1.21756e-21
NACA	4.71975e-21	0.370416	1	0.999	1.59027e-16	2.73923e-12	0.342551	1	0.999	9.22955e-08	2.73923e-12	9.4395e-21
KIZ	5.33734e-21	0.700794	0.73	0.474	1.79836e-16	6.39964e-12	0.561855	0.557	0.303	2.15629e-07	6.39964e-12	1.06747e-20
PON2	3.60111e-13	0.872821	0.693	0.541	1.21336e-08	1.02597e-20	1.03579	0.811	0.538	3.45692e-16	3.60111e-13	2.05195e-20
RPL5	1.10219e-20	0.330461	1	1	3.71371e-16	2.31626e-08	0.261353	1	0.999	0.00078044	2.31626e-08	2.20438e-20
EIF3L	1.8317e-20	0.549086	0.988	0.965	6.17174e-16	5.42211e-06	0.315655	0.972	0.963	0.182693	5.42211e-06	3.66341e-20
RPS27A	3.3634e-20	0.302659	1	0.999	1.13326e-15	1.13319e-09	0.250861	1	1	3.81816e-05	1.13319e-09	6.7268e-20
SH3BGRL	2.94373e-19	0.604203	0.963	0.89	9.91861e-15	5.76661e-09	0.495733	0.868	0.841	0.0001943	5.76661e-09	5.88746e-19
MBIP	7.33387e-17	0.649874	0.736	0.529	2.47107e-12	3.318e-19	0.947071	0.774	0.501	1.11797e-14	7.33387e-17	6.636e-19
DLL1	1.16029e-18	0.982375	0.503	0.239	3.90947e-14	3.05941e-07	1.21911	0.434	0.266	0.0103084	3.05941e-07	2.32057e-18
PNRC1	1.30975e-18	0.72048	0.724	0.534	4.41307e-14	1.40539e-12	0.691014	0.774	0.585	4.73532e-08	1.40539e-12	2.6195e-18
GLTSCR2	4.58149e-18	0.51368	0.988	0.953	1.54369e-13	7.33984e-06	0.302499	0.981	0.954	0.247309	7.33984e-06	9.16297e-18
FGFBP3	1.90621e-17	0.779699	0.969	0.924	6.42278e-13	8.14198e-12	1.16346	0.849	0.765	2.74336e-07	8.14198e-12	3.81242e-17
NPM1	4.11089e-17	0.384061	1	0.998	1.38512e-12	3.20162e-11	0.38131	1	0.998	1.07875e-06	3.20162e-11	8.22178e-17
EIF3H	4.30432e-17	0.518839	0.957	0.933	1.4503e-12	1.6198e-09	0.417661	0.981	0.938	5.45776e-05	1.6198e-09	8.60863e-17
CIRBP	7.92404e-17	0.511992	0.994	0.978	2.66992e-12	0.000239971	0.273237	0.991	0.984	1	0.000239971	1.58481e-16
SPP1	2.16589e-16	0.709711	0.172	0.035	7.29774e-12	7.27367e-09	0.48085	0.142	0.033	0.000245079	7.27367e-09	4.33177e-16
TSC22D1	2.56744e-16	0.772477	0.883	0.839	8.65074e-12	3.09468e-09	0.526457	0.896	0.839	0.000104272	3.09468e-09	5.13488e-16
UFC1	3.68143e-16	0.520256	0.933	0.88	1.24042e-11	0.00110799	0.353805	0.868	0.849	1	0.00110799	7.36286e-16
PTCH1	5.83831e-16	0.690611	0.896	0.759	1.96716e-11	3.77125e-08	0.831195	0.679	0.584	0.00127068	3.77125e-08	1.16766e-15
GNG2	5.35538e-15	0.633025	0.761	0.58	1.80444e-10	4.34029e-10	0.666794	0.613	0.416	1.46242e-05	4.34029e-10	1.07108e-14
PFDN5	1.18198e-14	0.383612	1	0.987	3.98255e-10	3.08652e-06	0.263042	0.981	0.987	0.103997	3.08652e-06	2.36395e-14
IGBP1	2.15555e-14	0.626346	0.718	0.567	7.26291e-10	4.793e-05	0.45509	0.585	0.522	1	4.793e-05	4.3111e-14
EIF3D	3.72311e-14	0.494199	0.859	0.759	1.25446e-09	0.000330699	0.280891	0.83	0.807	1	0.000330699	7.44622e-14
MIR219A2	3.03503e-09	0.305489	0.239	0.096	0.000102262	1.50239e-13	0.424332	0.226	0.053	5.06214e-09	3.03503e-09	3.00477e-13
MIR7-3HG	1.09469e-12	0.958556	0.307	0.126	3.68844e-08	8.1026e-13	1.079	0.368	0.135	2.73009e-08	1.09469e-12	1.62052e-12
ZFAS1	2.63672e-12	0.343663	0.969	0.975	8.88415e-08	1.31836e-08	0.377372	0.972	0.957	0.000444208	1.31836e-08	5.27343e-12
GADD45G	6.57369e-12	1.06491	0.307	0.126	2.21494e-07	4.99689e-11	1.22485	0.425	0.193	1.68365e-06	4.99689e-11	1.31474e-11
KCNQ1OT1	7.35432e-12	0.740369	0.724	0.619	2.47797e-07	1.00772e-11	0.821941	0.792	0.608	3.39542e-07	1.00772e-11	1.47086e-11
SLC25A3	1.74214e-11	0.368554	0.994	0.977	5.86995e-07	7.85516e-07	0.325287	0.981	0.985	0.0264672	7.85516e-07	3.48427e-11
OXA1L	2.98734e-11	0.521176	0.693	0.573	1.00655e-06	0.000214718	0.396355	0.698	0.608	1	0.000214718	5.97468e-11
SSBP2	4.74528e-11	0.518072	0.73	0.604	1.59887e-06	0.0018558	0.274951	0.679	0.633	1	0.0018558	9.49056e-11
HSP90AB1	9.91448e-11	0.466237	1	0.987	3.34058e-06	1.8029e-06	0.319546	1	0.992	0.060747	1.8029e-06	1.9829e-10
PLP1	0.000126631	0.28525	0.699	0.597	1	1.35354e-10	0.547319	0.849	0.637	4.56061e-06	0.000126631	2.70708e-10
LITAF	3.82357e-10	0.494102	0.902	0.838	1.28831e-05	1.52458e-06	0.565537	0.745	0.657	0.0513693	1.52458e-06	7.64714e-10
ERGIC3	7.37551e-10	0.406099	0.865	0.805	2.4851e-05	7.53895e-05	0.271277	0.906	0.843	1	7.53895e-05	1.4751e-09
HEY1	9.61155e-09	0.450379	0.307	0.157	0.000323851	7.56643e-10	0.547803	0.292	0.112	2.54943e-05	9.61155e-09	1.51329e-09
DIO3	2.48454e-09	0.345885	0.221	0.084	8.3714e-05	2.76304e-05	0.385842	0.236	0.115	0.93098	2.76304e-05	4.96907e-09
TFDP2	1.33897e-06	0.468202	0.804	0.762	0.0451154	2.53664e-09	0.647735	0.83	0.731	8.54696e-05	1.33897e-06	5.07328e-09
TBCA	9.2837e-05	0.309949	0.945	0.941	1	6.02082e-09	0.419942	0.972	0.938	0.000202865	9.2837e-05	1.20416e-08
FBLN1	1.41212e-05	0.317508	0.699	0.595	0.4758	6.10028e-09	0.610024	0.651	0.46	0.000205543	1.41212e-05	1.22006e-08
SOX4	1.51766e-07	0.510688	0.963	0.951	0.00511362	1.50364e-08	0.758204	0.981	0.933	0.000506636	1.51766e-07	3.00728e-08
TMTC2	0.000119518	0.304776	0.239	0.147	1	2.63143e-08	0.318025	0.283	0.115	0.000886636	0.000119518	5.26287e-08
KAT7	2.79938e-08	0.461467	0.558	0.431	0.000943225	0.000986972	0.36259	0.519	0.447	1	0.000986972	5.59877e-08
OLIG2	0.0260494	0.250346	0.331	0.274	1	3.02096e-08	0.655205	0.453	0.256	0.00101788	0.0260494	6.04192e-08
NONO	1.86942e-07	0.330728	0.975	0.947	0.00629882	3.13046e-08	0.36534	0.981	0.961	0.00105478	1.86942e-07	6.26091e-08
ASCL1	6.05104e-08	0.689204	0.356	0.203	0.00203884	3.12972e-05	0.856838	0.415	0.279	1	3.12972e-05	1.21021e-07
ZCCHC11	6.85083e-08	0.428993	0.681	0.624	0.00230832	0.000477546	0.364357	0.651	0.618	1	0.000477546	1.37016e-07
CCND2	1.07323e-07	0.548309	0.687	0.628	0.00361612	9.11362e-08	0.733896	0.708	0.568	0.00307074	1.07323e-07	1.82272e-07
HIGD2A	1.49091e-07	0.335157	0.908	0.884	0.00502346	1.00256e-05	0.32068	0.896	0.87	0.337803	1.00256e-05	2.98181e-07
RBM3	1.50307e-07	0.372656	0.828	0.785	0.00506443	0.000164903	0.406448	0.745	0.745	1	0.000164903	3.00613e-07
SCP2	1.66895e-07	0.372807	0.804	0.761	0.00562335	0.00111082	0.350286	0.764	0.782	1	0.00111082	3.33789e-07
CLIC1	2.19644e-07	0.323428	0.969	0.958	0.00740067	0.000527306	0.252715	0.953	0.944	1	0.000527306	4.39287e-07
MDK	2.49631e-07	0.262926	1	0.997	0.00841105	2.56693e-06	0.341588	1	0.997	0.0864902	2.56693e-06	4.99261e-07
EPB41L4A-AS1	2.72834e-07	0.374318	0.62	0.539	0.00919287	0.000650029	0.415293	0.585	0.532	1	0.000650029	5.45668e-07
ARID5B	4.84017e-07	0.3949	0.528	0.402	0.0163085	0.000185259	0.347655	0.396	0.27	1	0.000185259	9.68034e-07
BMP7	6.15206e-07	0.41117	0.515	0.383	0.0207287	1.10187e-05	0.430564	0.453	0.317	0.371262	1.10187e-05	1.23041e-06
EIF2S3	6.94455e-07	0.340882	0.791	0.748	0.023399	0.000150745	0.282109	0.792	0.794	1	0.000150745	1.38891e-06
EIF3M	8.36653e-07	0.316993	0.791	0.778	0.0281902	0.000845806	0.285133	0.83	0.802	1	0.000845806	1.67331e-06
BAZ2B	1.12015e-06	0.408933	0.65	0.584	0.0377424	2.83581e-05	0.523637	0.66	0.605	0.955497	2.83581e-05	2.2403e-06
SOHLH2	1.2913e-06	0.378796	0.448	0.316	0.043509	1.2136e-06	0.358687	0.311	0.157	0.040891	1.2913e-06	2.4272e-06
EIF4B	1.64749e-06	0.287679	0.847	0.777	0.0555106	1.1503e-05	0.34615	0.821	0.792	0.387582	1.1503e-05	3.29498e-06
ABRACL	3.57109e-06	0.273783	0.859	0.84	0.120324	1.91776e-05	0.353278	0.811	0.806	0.646169	1.91776e-05	7.14217e-06
SMIM14	3.75003e-06	0.421191	0.534	0.429	0.126354	0.00235732	0.286693	0.509	0.424	1	0.00235732	7.50005e-06
LINC00685	4.76219e-06	0.344426	0.755	0.679	0.160457	0.00717902	0.266924	0.689	0.66	1	0.00717902	9.52436e-06
MAGED1	4.76744e-06	0.385641	0.724	0.709	0.160634	8.89111e-06	0.416478	0.849	0.776	0.299577	8.89111e-06	9.53487e-06
CDKN1C	0.000577448	0.579188	0.301	0.214	1	9.45035e-06	0.853198	0.387	0.242	0.31842	0.000577448	1.89006e-05
CCT8	8.62879e-05	0.321227	0.767	0.781	1	9.56847e-06	0.32853	0.925	0.921	0.3224	8.62879e-05	1.91369e-05
CNPY2	9.73234e-06	0.378853	0.847	0.836	0.327921	0.00122647	0.333964	0.83	0.815	1	0.00122647	1.94646e-05
CAPN6	0.00236894	0.491322	0.454	0.367	1	1.25552e-05	0.9241	0.415	0.275	0.423034	0.00236894	2.51102e-05
N4BP2L2	1.36038e-05	0.28022	0.73	0.712	0.458365	0.00722921	0.25761	0.736	0.729	1	0.00722921	2.72073e-05
EIF2A	1.52346e-05	0.39035	0.534	0.464	0.513316	0.0400913	0.306895	0.472	0.468	1	0.0400913	3.04691e-05
AES	0.000550838	0.274688	0.558	0.511	1	2.19353e-05	0.459659	0.642	0.552	0.739088	0.000550838	4.38701e-05
ADA	2.34727e-05	0.466487	0.374	0.264	0.790888	0.00118037	0.41668	0.368	0.276	1	0.00118037	4.69448e-05
OS9	0.00091325	0.430414	0.46	0.402	1	2.35726e-05	0.512387	0.557	0.459	0.794254	0.00091325	4.71446e-05
SUPT4H1	0.00035415	0.295526	0.718	0.74	1	2.67556e-05	0.359821	0.821	0.777	0.901504	0.00035415	5.35105e-05
MLLT4-AS1	2.87825e-05	0.323681	0.399	0.289	0.969799	0.000866661	0.297356	0.387	0.282	1	0.000866661	5.75643e-05
MXD4	2.95351e-05	0.315886	0.282	0.177	0.995157	0.00274772	0.265373	0.387	0.291	1	0.00274772	5.90694e-05
LGR4	0.00103028	0.253141	0.325	0.24	1	3.20856e-05	0.347728	0.292	0.164	1	0.00103028	6.41703e-05
FUNDC2	3.64262e-05	0.344628	0.693	0.696	1	0.00502502	0.253457	0.717	0.721	1	0.00502502	7.2851e-05
KLF3	3.8328e-05	0.392216	0.423	0.335	1	4.00811e-05	0.448865	0.443	0.31	1	4.00811e-05	7.66545e-05
MIAT	3.84371e-05	0.962957	0.755	0.754	1	0.000543933	0.846101	0.811	0.769	1	0.000543933	7.68728e-05
ITM2B	0.024935	0.266503	0.742	0.777	1	4.66081e-05	0.260182	0.887	0.818	1	0.024935	9.32139e-05
RP3-395M20.12	4.75718e-05	0.757122	0.534	0.46	1	0.000503625	0.709494	0.594	0.515	1	0.000503625	9.51414e-05
SLC25A4	6.32293e-05	0.470212	0.595	0.558	1	0.000190167	0.412002	0.585	0.533	1	0.000190167	0.000126455
CAMLG	7.01077e-05	0.349121	0.706	0.716	1	0.0144103	0.2588	0.698	0.722	1	0.0144103	0.000140211
SPSB4	9.48799e-05	0.349157	0.509	0.424	1	0.00402583	0.307186	0.425	0.358	1	0.00402583	0.000189751
PSME1	0.0013164	0.31861	0.546	0.516	1	0.000100424	0.323339	0.698	0.602	1	0.0013164	0.000200839
IGDCC3	0.00013604	0.450075	0.816	0.818	1	0.0174511	0.330085	0.887	0.861	1	0.0174511	0.000272062
MRPL45	0.000166633	0.285448	0.497	0.414	1	0.0152942	0.25331	0.5	0.458	1	0.0152942	0.000333239
TCEAL8	0.000417805	0.254628	0.828	0.821	1	0.000343519	0.263781	0.83	0.846	1	0.000417805	0.00068692
UBXN1	0.000437853	0.254852	0.859	0.847	1	0.000992572	0.281866	0.868	0.875	1	0.000992572	0.000875515
TXNIP	0.000630218	0.347008	0.497	0.43	1	0.0441425	0.341406	0.509	0.478	1	0.0441425	0.00126004
ISG15	0.00476687	0.258528	0.374	0.313	1	0.000817671	0.277271	0.406	0.297	1	0.00476687	0.00163467
FLRT3	0.00699344	0.283867	0.301	0.236	1	0.000849465	0.303236	0.368	0.257	1	0.00699344	0.00169821
PEG10	0.0170205	0.555584	0.485	0.459	1	0.00135469	0.789927	0.604	0.584	1	0.0170205	0.00270755
TIMP1	0.00680992	0.25238	0.65	0.665	1	0.00175222	0.265875	0.67	0.62	1	0.00680992	0.00350137
PCDH19	0.00176175	0.274111	0.239	0.164	1	0.00856986	0.327086	0.264	0.188	1	0.00856986	0.0035204
RP3-525N10.2	0.0209357	0.293645	0.344	0.298	1	0.00215	0.359382	0.33	0.245	1	0.0209357	0.00429537
HES6	0.00994891	0.357798	0.706	0.715	1	0.00260897	0.790672	0.745	0.739	1	0.00994891	0.00521114
LDLRAD3	0.0148797	0.290487	0.429	0.41	1	0.0029854	0.323257	0.453	0.391	1	0.0148797	0.00596188
NOB1	0.0064216	0.26299	0.448	0.421	1	0.00343079	0.253549	0.491	0.427	1	0.0064216	0.00684981
ETV1	0.037288	0.255938	0.252	0.21	1	0.00448496	0.368437	0.302	0.217	1	0.037288	0.00894981
LINC00632	0.0067669	0.263354	0.515	0.489	1	0.00448827	0.306215	0.575	0.51	1	0.0067669	0.00895639
SNHG8	0.0101535	0.255423	0.442	0.416	1	0.00603267	0.349715	0.443	0.396	1	0.0101535	0.012029

## Sheet: markers_cluster08
	control_p_val	control_avg_log2FC	control_pct.1	control_pct.2	control_p_val_adj	Trisomy 21_p_val	Trisomy 21_avg_log2FC	Trisomy 21_pct.1	Trisomy 21_pct.2	Trisomy 21_p_val_adj	max_pval	minimump_p_val
NEUROD1	1.72236e-263	2.36675	0.8	0.012	5.80333e-259	2.18282e-269	2.27531	0.794	0.021	7.35481e-265	1.72236e-263	4.36565e-269
NHLH1	4.91245e-226	2.79803	0.789	0.019	1.6552e-221	1.30837e-259	2.64097	0.783	0.023	4.40841e-255	4.91245e-226	2.61673e-259
EBF2	1.83367e-247	1.35461	0.678	0.006	6.17836e-243	6.06047e-207	1.23051	0.6	0.012	2.04202e-202	6.06047e-207	3.66733e-247
GREM2	1.68466e-208	1.15545	0.556	0.004	5.6763e-204	8.76402e-204	1.29336	0.554	0.008	2.95295e-199	8.76402e-204	3.36933e-208
ST18	2.48387e-130	1.31278	0.6	0.026	8.36916e-126	4.56515e-197	1.44935	0.72	0.036	1.53818e-192	2.48387e-130	9.13029e-197
NEUROG1	6.9298e-155	2.61389	0.644	0.024	2.33493e-150	6.59296e-195	2.34815	0.743	0.042	2.22143e-190	6.9298e-155	1.31859e-194
LHX9	8.90392e-189	1.68557	0.5	0.003	3.00009e-184	3.42646e-177	1.89401	0.583	0.021	1.15451e-172	3.42646e-177	1.78078e-188
EOMES	4.93486e-168	1.41664	0.433	0.002	1.66275e-163	3.11685e-186	1.60343	0.543	0.011	1.05019e-181	4.93486e-168	6.23369e-186
ELAVL4	2.88209e-127	2.57369	1	0.124	9.71091e-123	7.64984e-168	2.54183	0.954	0.143	2.57754e-163	2.88209e-127	1.52997e-167
TBR1	2.22626e-127	1.2223	0.356	0.003	7.50116e-123	1.23198e-165	1.53883	0.451	0.006	4.15105e-161	2.22626e-127	2.46397e-165
EBF3	1.77225e-163	0.898853	0.511	0.008	5.97142e-159	6.96341e-136	0.797331	0.417	0.01	2.34625e-131	6.96341e-136	3.5445e-163
CPLX2	3.42999e-160	0.937008	0.467	0.005	1.1557e-155	8.45826e-144	0.926624	0.451	0.012	2.84992e-139	8.45826e-144	6.85997e-160
ELAVL3	3.46674e-121	1.9985	0.822	0.076	1.16808e-116	2.88148e-146	1.93347	0.851	0.123	9.70885e-142	3.46674e-121	5.76295e-146
RP11-445F12.1	1.90552e-90	0.746781	0.367	0.012	6.42045e-86	3.83857e-143	0.971905	0.52	0.023	1.29337e-138	1.90552e-90	7.67714e-143
CHRNA3	1.70857e-114	1.15275	0.356	0.005	5.75687e-110	4.30934e-142	1.02446	0.383	0.004	1.45199e-137	1.70857e-114	8.61868e-142
ELAVL2	4.62489e-107	1.72717	0.822	0.091	1.55831e-102	6.7371e-142	1.95944	0.851	0.135	2.27e-137	4.62489e-107	1.34742e-141
NEFM	7.0769e-92	3.20416	0.611	0.052	2.38449e-87	3.26462e-137	3.26102	0.766	0.102	1.09998e-132	7.0769e-92	6.52923e-137
NEUROD4	1.37846e-132	1.18338	0.4	0.005	4.64457e-128	3.41959e-126	0.939902	0.377	0.008	1.1522e-121	3.41959e-126	2.75691e-132
NHLH2	6.18809e-129	1.43218	0.467	0.012	2.08501e-124	4.52662e-112	1.30698	0.354	0.01	1.5252e-107	4.52662e-112	1.23762e-128
TFAP2A	1.52829e-126	1.14476	0.378	0.005	5.14944e-122	3.72605e-128	1.22572	0.406	0.011	1.25546e-123	1.52829e-126	7.45211e-128
KLHL35	2.2699e-48	0.43952	0.278	0.017	7.64821e-44	4.54248e-125	1.27253	0.554	0.042	1.53054e-120	2.2699e-48	9.08496e-125
CNTN2	5.00325e-87	1.03615	0.333	0.009	1.6858e-82	7.90095e-124	0.998578	0.383	0.01	2.66214e-119	5.00325e-87	1.58019e-123
DCC	3.05084e-122	1.03119	0.478	0.014	1.02795e-117	1.53108e-75	1.01548	0.451	0.054	5.15883e-71	1.53108e-75	6.10167e-122
EBF1	2.17126e-95	0.808808	0.389	0.013	7.31583e-91	1.12165e-120	0.943511	0.371	0.009	3.77928e-116	2.17126e-95	2.24329e-120
STMN2	1.41441e-80	3.56815	0.844	0.152	4.76573e-76	5.57114e-120	3.8271	0.874	0.201	1.87714e-115	1.41441e-80	1.11423e-119
INSM1	4.30228e-94	1.07995	0.522	0.031	1.44961e-89	3.43707e-119	1.109	0.543	0.041	1.15809e-114	4.30228e-94	6.87414e-119
HMP19	2.39555e-76	0.572442	0.267	0.006	8.07157e-72	7.09354e-119	0.956257	0.371	0.01	2.3901e-114	2.39555e-76	1.41871e-118
SLC17A6	1.88875e-69	0.54125	0.2	0.002	6.36394e-65	1.46985e-116	0.823249	0.331	0.005	4.95251e-112	1.88875e-69	2.9397e-116
MAB21L1	1.33588e-43	0.617764	0.167	0.005	4.50112e-39	1.46876e-113	1.06667	0.32	0.005	4.94885e-109	1.33588e-43	2.93753e-113
CELF3	4.27554e-77	1.26147	0.722	0.095	1.4406e-72	3.4875e-113	1.30293	0.8	0.139	1.17508e-108	4.27554e-77	6.975e-113
TAGLN3	1.93366e-82	3.27439	0.989	0.252	6.51528e-78	1.34065e-112	3.09398	0.983	0.381	4.51718e-108	1.93366e-82	2.6813e-112
LINC00599	1.26821e-73	1.21265	0.656	0.079	4.27312e-69	2.42114e-112	1.19062	0.623	0.07	8.15778e-108	1.26821e-73	4.84227e-112
NRN1	4.21228e-63	1.75012	0.522	0.058	1.41928e-58	4.80345e-112	1.88024	0.686	0.095	1.61847e-107	4.21228e-63	9.6069e-112
INA	1.02412e-84	1.21614	0.544	0.041	3.45067e-80	7.04576e-112	1.78062	0.674	0.091	2.374e-107	1.02412e-84	1.40915e-111
POU2F2	2.32205e-53	0.903495	0.433	0.044	7.82393e-49	6.44546e-110	1.48297	0.617	0.071	2.17173e-105	2.32205e-53	1.28909e-109
ONECUT2	6.86791e-89	1.12474	0.467	0.025	2.31407e-84	5.57758e-108	1.04799	0.491	0.036	1.87931e-103	6.86791e-89	1.11552e-107
SYP	5.48361e-51	1.22822	0.5	0.067	1.84765e-46	5.57335e-107	1.31314	0.623	0.077	1.87788e-102	5.48361e-51	1.11467e-106
SRRM4	1.90138e-105	0.969611	0.556	0.03	6.40652e-101	1.43975e-101	0.988213	0.543	0.053	4.85109e-97	1.43975e-101	3.80276e-105
PCSK2	7.61482e-71	0.872486	0.467	0.035	2.56574e-66	2.69381e-103	1.03485	0.497	0.042	9.07652e-99	7.61482e-71	5.38762e-103
CREG2	1.21422e-53	0.481931	0.2	0.005	4.09119e-49	1.09456e-101	0.744344	0.291	0.005	3.68802e-97	1.21422e-53	2.18913e-101
CACNA2D1	2.83237e-68	0.727651	0.356	0.019	9.5434e-64	5.79742e-100	0.70096	0.429	0.028	1.95338e-95	2.83237e-68	1.15948e-99
THSD7A	5.40423e-47	1.25795	0.444	0.056	1.8209e-42	7.85355e-100	1.38424	0.6	0.08	2.64618e-95	5.40423e-47	1.57071e-99
LHX1	3.26874e-99	0.730329	0.422	0.015	1.10137e-94	2.47556e-88	0.842837	0.377	0.023	8.34114e-84	2.47556e-88	6.53747e-99
TTC9B	7.12411e-79	0.740485	0.267	0.005	2.4004e-74	1.93291e-97	0.8169	0.394	0.022	6.51276e-93	7.12411e-79	3.86583e-97
DLL3	1.87756e-48	0.94529	0.511	0.074	6.32626e-44	3.95255e-97	1.74827	0.731	0.14	1.33177e-92	1.87756e-48	7.9051e-97
BASP1	1.12815e-49	1.9388	0.989	0.854	3.80119e-45	2.35964e-96	2.12674	1	0.857	7.95058e-92	1.12815e-49	4.71928e-96
RUNX1T1	1.0629e-21	0.271936	0.156	0.013	3.58132e-17	3.43715e-96	0.654967	0.331	0.012	1.15811e-91	1.0629e-21	6.8743e-96
GJD2	5.43067e-91	0.567025	0.233	0.001	1.82981e-86	1.17779e-95	0.645679	0.257	0.003	3.96844e-91	5.43067e-91	2.35558e-95
RUNDC3A	2.95956e-44	0.568584	0.356	0.035	9.97194e-40	2.43418e-94	1.01683	0.566	0.068	8.20174e-90	2.95956e-44	4.86837e-94
RTN1	1.56072e-47	1.6962	0.533	0.085	5.2587e-43	6.39859e-94	2.3158	0.709	0.145	2.15594e-89	1.56072e-47	1.27972e-93
SCRT1	5.57027e-34	0.280988	0.144	0.005	1.87685e-29	9.56624e-94	0.646693	0.331	0.013	3.22325e-89	5.57027e-34	1.91325e-93
FAM57B	3.20389e-60	1.3943	0.611	0.086	1.07952e-55	2.02131e-93	1.62291	0.737	0.151	6.81061e-89	3.20389e-60	4.04263e-93
IGFBPL1	9.39449e-40	0.281166	0.167	0.006	3.16538e-35	4.57273e-93	0.778707	0.423	0.03	1.54074e-88	9.39449e-40	9.14547e-93
NEFL	1.61881e-62	2.20978	0.522	0.058	5.45442e-58	1.02448e-92	2.27183	0.669	0.121	3.45189e-88	1.61881e-62	2.04896e-92
ADCYAP1	3.84422e-59	0.389151	0.167	0.002	1.29527e-54	3.61854e-91	0.536419	0.251	0.003	1.21923e-86	3.84422e-59	7.23708e-91
NEUROG2	1.62593e-84	1.22365	0.478	0.029	5.4784e-80	4.19753e-91	1.35902	0.509	0.055	1.41432e-86	1.62593e-84	8.39507e-91
PCBP4	2.91432e-49	2.14785	0.989	0.569	9.81951e-45	1.05866e-90	1.97888	0.994	0.705	3.56704e-86	2.91432e-49	2.11732e-90
CHN2	1.08428e-29	0.574969	0.3	0.039	3.65337e-25	1.44062e-90	0.960847	0.526	0.06	4.85402e-86	1.08428e-29	2.88124e-90
SCG3	6.46314e-57	1.56335	0.767	0.17	2.17769e-52	1.44321e-90	1.46745	0.8	0.208	4.86275e-86	6.46314e-57	2.88642e-90
CHST8	2.37574e-74	0.454235	0.256	0.005	8.00482e-70	3.39066e-89	0.543598	0.274	0.006	1.14245e-84	2.37574e-74	6.78132e-89
VSX1	4.40758e-89	1.26355	0.256	0.003	1.48509e-84	2.15056e-64	0.815389	0.166	0.001	7.24608e-60	2.15056e-64	8.81516e-89
ACTL6B	6.81498e-60	0.323162	0.211	0.005	2.29624e-55	2.54964e-87	0.572856	0.343	0.017	8.59076e-83	6.81498e-60	5.09928e-87
PARM1	3.42638e-36	0.386362	0.2	0.012	1.15449e-31	4.376e-86	0.616869	0.337	0.017	1.47445e-81	3.42638e-36	8.752e-86
RGS16	1.19255e-69	2.76934	0.578	0.065	4.01817e-65	9.41233e-86	2.40738	0.583	0.088	3.17139e-81	1.19255e-69	1.88247e-85
MLLT11	6.73355e-48	2.52688	1	0.921	2.2688e-43	1.00334e-85	2.457	1	0.938	3.38066e-81	6.73355e-48	2.00669e-85
PHLDA1	3.26538e-84	1.13444	0.544	0.041	1.10024e-79	2.48405e-69	0.791641	0.411	0.046	8.36977e-65	2.48405e-69	6.53075e-84
BHLHE22	3.88206e-83	0.378896	0.233	0.002	1.30802e-78	1.04518e-66	0.434306	0.24	0.01	3.52164e-62	1.04518e-66	7.76411e-83
GFRA1	9.50526e-82	0.800126	0.5	0.035	3.2027e-77	5.55555e-57	0.592371	0.32	0.032	1.87189e-52	5.55555e-57	1.90105e-81
TMSB10	3.92952e-38	1.61783	1	0.997	1.32401e-33	1.47169e-80	1.59227	1	0.998	4.95872e-76	3.92952e-38	2.94338e-80
SNAP25	1.64884e-48	0.615948	0.311	0.022	5.5556e-44	1.34898e-79	0.79739	0.451	0.048	4.54526e-75	1.64884e-48	2.69796e-79
SMIM18	1.86324e-57	0.392446	0.211	0.005	6.27801e-53	1.84906e-78	0.566384	0.274	0.01	6.23024e-74	1.86324e-57	3.69813e-78
LHX5	1.91113e-48	1.67154	0.722	0.17	6.43938e-44	2.68627e-78	1.47261	0.771	0.213	9.05112e-74	1.91113e-48	5.37254e-78
GADD45G	1.50728e-63	2.00923	0.711	0.114	5.07863e-59	2.15365e-77	1.68846	0.709	0.158	7.25651e-73	1.50728e-63	4.3073e-77
RAB3A	5.39426e-50	0.938374	0.522	0.073	1.81754e-45	2.88898e-77	1.27533	0.623	0.122	9.73413e-73	5.39426e-50	5.77796e-77
H3F3B	1.04063e-42	1.18421	1	0.997	3.50631e-38	6.14281e-77	1.20032	1	0.999	2.06976e-72	1.04063e-42	1.22856e-76
MAP2	2.34428e-51	1.719	0.922	0.334	7.89883e-47	1.07569e-76	1.64779	0.891	0.424	3.62444e-72	2.34428e-51	2.15139e-76
CDKN1C	2.15553e-41	1.27432	0.722	0.198	7.26283e-37	1.13491e-76	1.33874	0.754	0.202	3.82398e-72	2.15553e-41	2.26983e-76
RP11-247C2.2	1.65755e-55	0.748576	0.278	0.014	5.58495e-51	2.0141e-76	0.98012	0.446	0.05	6.78631e-72	1.65755e-55	4.0282e-76
DCX	2.95893e-33	1.72873	0.889	0.527	9.96983e-29	4.1479e-76	1.84709	0.977	0.539	1.39759e-71	2.95893e-33	8.2958e-76
PLPPR1	1.44292e-43	0.564586	0.222	0.011	4.86178e-39	4.47629e-76	0.91922	0.349	0.026	1.50824e-71	1.44292e-43	8.95258e-76
NRXN1	3.43477e-31	0.409814	0.222	0.018	1.15731e-26	5.90208e-76	0.662642	0.36	0.028	1.98865e-71	3.43477e-31	1.18042e-75
SYT5	1.0415e-23	0.447039	0.2	0.021	3.50924e-19	8.95738e-76	0.763209	0.406	0.039	3.0181e-71	1.0415e-23	1.79148e-75
NAV1	3.6202e-52	1.40955	0.589	0.096	1.21979e-47	1.98036e-75	1.38831	0.674	0.164	6.67261e-71	3.6202e-52	3.96071e-75
CELF4	1.23417e-32	0.61455	0.278	0.029	4.15842e-28	4.01697e-75	0.930969	0.446	0.051	1.35348e-70	1.23417e-32	8.03394e-75
CADPS	1.65557e-74	0.910988	0.511	0.042	5.57829e-70	3.95141e-64	0.785507	0.491	0.081	1.33139e-59	3.95141e-64	3.31115e-74
MIAT	9.43529e-47	2.2706	1	0.742	3.17913e-42	5.90958e-73	1.85416	1	0.749	1.99117e-68	9.43529e-47	1.18192e-72
BAALC	4.54367e-43	1.36641	0.6	0.124	1.53095e-38	1.6128e-71	1.30682	0.589	0.12	5.43418e-67	4.54367e-43	3.22561e-71
PSTPIP1	2.69206e-71	0.812108	0.3	0.01	9.07064e-67	3.20633e-41	0.70287	0.211	0.018	1.08034e-36	3.20633e-41	5.38412e-71
TMEM176A	3.31488e-38	0.277503	0.122	0.002	1.11691e-33	2.90151e-71	0.46222	0.217	0.005	9.77635e-67	3.31488e-38	5.80302e-71
AKAP6	6.34232e-20	0.510641	0.3	0.058	2.13698e-15	4.56388e-71	0.741751	0.417	0.047	1.53775e-66	6.34232e-20	9.12775e-71
SCG2	3.41927e-70	0.657321	0.278	0.008	1.15209e-65	7.65353e-55	0.534572	0.206	0.009	2.57878e-50	7.65353e-55	6.83853e-70
ANKS1B	4.50937e-70	0.787694	0.444	0.032	1.51939e-65	6.45653e-64	0.949355	0.474	0.077	2.17546e-59	6.45653e-64	9.01874e-70
MIR217HG	1.83573e-69	0.485422	0.333	0.015	6.1853e-65	2.12535e-69	0.538015	0.291	0.017	7.16116e-65	2.12535e-69	3.67146e-69
GPC2	6.49669e-19	0.907765	0.656	0.297	2.189e-14	2.8716e-68	1.38462	0.88	0.374	9.67557e-64	6.49669e-19	5.7432e-68
EYA2	2.87013e-47	0.520493	0.278	0.018	9.67061e-43	1.13873e-67	0.628534	0.343	0.03	3.83684e-63	2.87013e-47	2.27746e-67
SLC44A3	2.00641e-38	0.390537	0.2	0.01	6.76039e-34	3.12011e-67	0.411946	0.246	0.01	1.05129e-62	2.00641e-38	6.24022e-67
SYT1	1.70491e-36	1.50535	0.844	0.376	5.74451e-32	3.36428e-67	1.72387	0.914	0.46	1.13356e-62	1.70491e-36	6.72856e-67
INSM2	2.85552e-59	0.350187	0.167	0.002	9.62139e-55	2.84014e-65	0.379311	0.189	0.003	9.56958e-61	2.85552e-59	5.68029e-65
TPPP3	2.55883e-30	1.2445	0.567	0.148	8.62171e-26	5.7603e-65	1.52826	0.754	0.253	1.94088e-60	2.55883e-30	1.15206e-64
FNDC5	6.38203e-45	0.396019	0.244	0.014	2.15036e-40	6.446e-65	0.523818	0.291	0.02	2.17191e-60	6.38203e-45	1.2892e-64
DNER	3.55125e-45	0.768024	0.4	0.044	1.19656e-40	7.64876e-65	1.12934	0.589	0.123	2.57717e-60	3.55125e-45	1.52975e-64
CTD-3064C13.1	1.07704e-36	0.258197	0.111	0.002	3.62899e-32	1.20312e-64	0.331076	0.177	0.002	4.05379e-60	1.07704e-36	2.40624e-64
PRMT8	2.14017e-54	0.908779	0.556	0.075	7.21109e-50	1.55876e-64	0.823157	0.48	0.077	5.25208e-60	2.14017e-54	3.11752e-64
MFNG	1.90137e-63	0.657743	0.367	0.022	6.40648e-59	9.01847e-40	0.645146	0.343	0.06	3.03868e-35	9.01847e-40	3.80274e-63
SSTR2	8.76699e-51	1.21278	0.411	0.043	2.95395e-46	2.13292e-63	1.11934	0.423	0.057	7.18667e-59	8.76699e-51	4.26584e-63
CHODL	2.1954e-63	0.534388	0.2	0.003	7.39718e-59	8.79216e-61	0.73294	0.286	0.022	2.96243e-56	8.79216e-61	4.3908e-63
CD24	3.97711e-31	1.34487	1	0.941	1.34005e-26	9.43658e-63	1.46384	0.994	0.946	3.17956e-58	3.97711e-31	1.88732e-62
CHGA	3.58636e-48	0.466052	0.244	0.012	1.20839e-43	1.52811e-61	0.480987	0.257	0.015	5.14881e-57	3.58636e-48	3.05622e-61
ATCAY	1.45355e-22	0.701308	0.422	0.103	4.8976e-18	2.25826e-61	0.791431	0.531	0.102	7.60899e-57	1.45355e-22	4.51653e-61
KLF7	5.41886e-25	0.720613	0.456	0.112	1.82583e-20	7.40283e-61	0.877196	0.531	0.104	2.49431e-56	5.41886e-25	1.48057e-60
VSTM2B	3.89237e-44	0.257242	0.144	0.003	1.31149e-39	2.13084e-60	0.354718	0.206	0.007	7.17966e-56	3.89237e-44	4.26169e-60
KIF5C	6.68304e-35	1.74966	0.878	0.47	2.25178e-30	2.26818e-60	1.75362	0.897	0.561	7.6424e-56	6.68304e-35	4.53635e-60
GDI1	2.24414e-26	1.2454	0.833	0.469	7.56141e-22	3.62623e-60	1.47262	0.891	0.508	1.22182e-55	2.24414e-26	7.25246e-60
TCP10L	1.2162e-13	0.302042	0.167	0.027	4.09786e-09	1.49289e-59	0.754613	0.383	0.049	5.03013e-55	1.2162e-13	2.98577e-59
ATP6V1G1	7.70738e-34	1.08242	0.989	0.958	2.59692e-29	2.03669e-59	1.0604	0.989	0.948	6.86242e-55	7.70738e-34	4.07338e-59
EPB41L4A	1.77159e-37	0.517968	0.333	0.037	5.96919e-33	2.9946e-59	0.551552	0.371	0.045	1.009e-54	1.77159e-37	5.98919e-59
NKAIN4	1.78883e-38	1.28571	0.911	0.424	6.02727e-34	4.797e-59	1.3194	0.92	0.56	1.6163e-54	1.78883e-38	9.59399e-59
MAP1B	7.21952e-27	1.46265	1	0.983	2.43255e-22	2.19762e-58	1.91558	1	0.979	7.40465e-54	7.21952e-27	4.39523e-58
TRH	8.72781e-41	1.61556	0.289	0.024	2.94075e-36	2.95885e-58	2.26734	0.486	0.09	9.96954e-54	8.72781e-41	5.9177e-58
TERF2IP	8.083e-22	1.10279	0.778	0.394	2.72349e-17	1.35124e-57	1.44166	0.874	0.492	4.55287e-53	8.083e-22	2.70248e-57
SYT4	1.64532e-49	1.0844	0.556	0.083	5.54375e-45	1.44955e-57	1.13461	0.606	0.142	4.88412e-53	1.64532e-49	2.8991e-57
STMN1	1.41868e-26	1.03002	1	0.997	4.78009e-22	1.95292e-57	1.12975	1	0.999	6.58016e-53	1.41868e-26	3.90583e-57
NREP	1.93605e-32	1.62538	0.944	0.718	6.52332e-28	5.44608e-57	1.39446	0.977	0.865	1.835e-52	1.93605e-32	1.08922e-56
KALRN	1.91705e-15	0.66326	0.378	0.11	6.45932e-11	5.8934e-57	0.75644	0.531	0.113	1.98572e-52	1.91705e-15	1.17868e-56
EDIL3	6.40257e-53	0.428413	0.233	0.009	2.15728e-48	1.86655e-56	0.473861	0.263	0.019	6.28915e-52	6.40257e-53	3.7331e-56
ATP1A3	4.34553e-31	0.673175	0.322	0.044	1.46418e-26	2.40272e-56	0.786126	0.509	0.102	8.09574e-52	4.34553e-31	4.80545e-56
SCRT2	4.40121e-56	0.312494	0.189	0.004	1.48294e-51	1.82208e-52	0.380968	0.229	0.015	6.13932e-48	1.82208e-52	8.80242e-56
MPP3	5.80241e-21	0.49764	0.233	0.033	1.95506e-16	5.88516e-56	0.718143	0.343	0.041	1.98295e-51	5.80241e-21	1.17703e-55
ANK2	6.8725e-29	0.851123	0.533	0.133	2.31562e-24	1.1319e-55	0.953271	0.6	0.157	3.81382e-51	6.8725e-29	2.2638e-55
NPTX2	1.00215e-16	1.19374	0.711	0.406	3.37666e-12	1.28903e-55	1.83362	0.674	0.231	4.34325e-51	1.00215e-16	2.57806e-55
CD200	6.16375e-35	1.04168	0.633	0.17	2.07681e-30	1.40415e-55	1.10671	0.72	0.254	4.73115e-51	6.16375e-35	2.8083e-55
SOX11	2.54802e-29	1.3516	0.989	0.836	8.58529e-25	7.17224e-55	1.38326	0.994	0.83	2.41662e-50	2.54802e-29	1.43445e-54
B3GALT2	3.39705e-39	0.361183	0.2	0.01	1.1446e-34	3.69105e-54	0.361105	0.217	0.011	1.24366e-49	3.39705e-39	7.3821e-54
FAM110A	1.08682e-53	1.31469	0.7	0.14	3.66193e-49	2.41828e-44	0.979202	0.549	0.161	8.14817e-40	2.41828e-44	2.17364e-53
SOX4	3.6708e-30	1.21124	1	0.949	1.23684e-25	1.56332e-53	1.18395	0.994	0.93	5.26746e-49	3.6708e-30	3.12664e-53
DPYSL3	8.12814e-21	0.995023	0.833	0.502	2.73869e-16	9.36785e-53	1.20572	0.909	0.56	3.1564e-48	8.12814e-21	1.87357e-52
OLFM1	2.57405e-38	1.02354	0.567	0.119	8.67301e-34	7.79103e-52	1.21517	0.594	0.172	2.62511e-47	2.57405e-38	1.55821e-51
TUBB2B	2.53676e-22	1.10837	1	0.99	8.54734e-18	1.04076e-51	1.51678	0.994	0.995	3.50674e-47	2.53676e-22	2.08152e-51
CAMKV	5.35119e-26	0.866767	0.611	0.195	1.80303e-21	2.07682e-51	1.00849	0.589	0.164	6.99764e-47	5.35119e-26	4.15364e-51
PPP1R15A	7.92203e-16	0.686399	0.489	0.181	2.66925e-11	7.66317e-51	0.955138	0.651	0.207	2.58203e-46	7.92203e-16	1.53263e-50
MUC3A	1.13424e-37	0.66911	0.278	0.025	3.82172e-33	1.43537e-50	0.537689	0.223	0.015	4.83635e-46	1.13424e-37	2.87075e-50
PCSK1N	5.12839e-35	1.5297	0.344	0.044	1.72796e-30	1.51389e-50	1.97796	0.811	0.437	5.10091e-46	5.12839e-35	3.02779e-50
EPS8L1	4.46801e-44	1.19549	0.789	0.227	1.50545e-39	4.19216e-50	1.12613	0.749	0.306	1.41251e-45	4.46801e-44	8.38433e-50
MDGA1	6.31792e-26	0.389147	0.222	0.024	2.12876e-21	4.34619e-50	0.507878	0.303	0.034	1.4644e-45	6.31792e-26	8.69238e-50
RASD1	5.16167e-50	1.58368	0.644	0.122	1.73917e-45	1.93579e-30	0.956025	0.389	0.106	6.52245e-26	1.93579e-30	1.03233e-49
MAP1A	6.44474e-40	1.44228	0.844	0.315	2.17149e-35	7.88113e-50	1.3195	0.806	0.423	2.65547e-45	6.44474e-40	1.57623e-49
RUFY3	2.48345e-24	1.0117	0.611	0.217	8.36772e-20	2.32637e-49	1.12	0.754	0.322	7.83847e-45	2.48345e-24	4.65274e-49
RBFOX2	6.92399e-16	0.841644	0.633	0.31	2.33297e-11	6.40802e-49	1.02817	0.794	0.364	2.15912e-44	6.92399e-16	1.2816e-48
TPD52	1.31203e-36	1.01302	0.478	0.086	4.42077e-32	1.42117e-48	1.19551	0.514	0.129	4.78848e-44	1.31203e-36	2.84234e-48
ACTG1	9.03279e-23	0.81275	1	0.999	3.04351e-18	1.76208e-48	0.882277	1	0.999	5.93715e-44	9.03279e-23	3.52416e-48
TUBA1A	7.55556e-21	1.16728	1	1	2.54577e-16	4.59143e-48	1.45144	1	1	1.54704e-43	7.55556e-21	9.18286e-48
UBE2L6	2.09244e-33	1.76045	0.956	0.669	7.05027e-29	5.40696e-48	1.5076	0.931	0.74	1.82182e-43	2.09244e-33	1.08139e-47
FAM155A	4.33144e-38	0.599664	0.333	0.037	1.45944e-33	1.25932e-47	0.623188	0.36	0.056	4.24314e-43	4.33144e-38	2.51863e-47
STMN4	4.24563e-18	1.20774	0.611	0.249	1.43052e-13	1.92697e-47	1.80667	0.794	0.355	6.49274e-43	4.24563e-18	3.85395e-47
PGM2L1	1.74008e-41	1.02292	0.656	0.153	5.86301e-37	2.32406e-47	0.921082	0.657	0.228	7.83068e-43	1.74008e-41	4.64812e-47
CCNI	2.39388e-19	0.61277	1	0.997	8.06595e-15	3.45954e-47	0.688662	1	0.995	1.16566e-42	2.39388e-19	6.91907e-47
RTN4	1.26448e-14	0.701983	1	0.951	4.26053e-10	3.86053e-47	1.0538	1	0.93	1.30077e-42	1.26448e-14	7.72106e-47
CBFA2T2	1.40397e-46	1.19195	0.667	0.139	4.73052e-42	6.73019e-33	0.776805	0.486	0.158	2.26767e-28	6.73019e-33	2.80793e-46
2021-09-06	4.0349e-23	0.966656	0.556	0.178	1.35952e-18	1.58433e-46	1.29031	0.726	0.344	5.33823e-42	4.0349e-23	3.16865e-46
TP53INP2	1.20644e-44	0.500275	0.267	0.017	4.06498e-40	1.8723e-46	0.459406	0.32	0.043	6.30852e-42	1.20644e-44	3.74459e-46
PDE2A	3.38495e-46	0.342178	0.2	0.007	1.14052e-41	1.64061e-37	0.357589	0.194	0.017	5.52787e-33	1.64061e-37	6.7699e-46
GNG3	2.67506e-24	1.58367	0.6	0.214	9.01335e-20	3.47434e-46	1.80768	0.709	0.31	1.17065e-41	2.67506e-24	6.94869e-46
SERPINI1	2.10322e-27	0.280666	0.133	0.006	7.08659e-23	6.15665e-46	0.382904	0.223	0.017	2.07442e-41	2.10322e-27	1.23133e-45
PPP1R1A	1.19883e-45	1.384	0.622	0.128	4.03933e-41	5.45646e-42	1.40298	0.651	0.275	1.8385e-37	5.45646e-42	2.39766e-45
NOVA1	6.79658e-25	1.18606	0.9	0.555	2.29004e-20	1.34926e-45	1.09859	0.914	0.637	4.5462e-41	6.79658e-25	2.69852e-45
MAB21L2	6.99386e-16	0.271136	0.133	0.014	2.35651e-11	1.39541e-45	0.838459	0.206	0.014	4.70169e-41	6.99386e-16	2.79082e-45
CRMP1	1.82162e-22	1.00264	0.911	0.626	6.13776e-18	1.56183e-45	1.18427	0.931	0.729	5.26243e-41	1.82162e-22	3.12366e-45
GDAP1L1	4.08645e-23	0.517075	0.311	0.053	1.37689e-18	2.10061e-45	0.724575	0.463	0.103	7.0778e-41	4.08645e-23	4.20122e-45
LHX5-AS1	3.11469e-34	1.69812	0.844	0.348	1.04946e-29	2.39675e-45	1.44982	0.794	0.388	8.0756e-41	3.11469e-34	4.79349e-45
TRAF4	4.0549e-19	0.894843	0.789	0.441	1.36626e-14	2.42443e-45	1.03829	0.834	0.486	8.16887e-41	4.0549e-19	4.84886e-45
GNG2	1.20754e-14	0.678756	0.822	0.584	4.06868e-10	5.14758e-45	1.05014	0.794	0.392	1.73442e-40	1.20754e-14	1.02952e-44
ACAP3	2.05804e-33	0.917568	0.711	0.225	6.93436e-29	1.49692e-44	0.90831	0.697	0.278	5.04374e-40	2.05804e-33	2.99385e-44
PARP6	1.39282e-21	0.80632	0.389	0.093	4.69296e-17	1.64922e-44	0.752958	0.503	0.129	5.55689e-40	1.39282e-21	3.29844e-44
MAP4K4	9.70789e-25	1.21895	0.811	0.442	3.27098e-20	1.81087e-44	1.24237	0.811	0.467	6.10154e-40	9.70789e-25	3.62174e-44
SAMD5	5.79732e-44	0.436179	0.222	0.011	1.95335e-39	9.10521e-30	0.355102	0.251	0.042	3.06791e-25	9.10521e-30	1.15946e-43
C8orf46	6.26553e-44	2.08372	0.511	0.084	2.11111e-39	1.50279e-29	0.766818	0.28	0.055	5.06351e-25	1.50279e-29	1.25311e-43
RCAN2	6.03497e-17	0.360775	0.189	0.027	2.03342e-12	9.62368e-44	0.51459	0.309	0.043	3.2426e-39	6.03497e-17	1.92474e-43
TTLL7	9.42614e-24	0.915981	0.511	0.152	3.17604e-19	1.35943e-43	0.990049	0.611	0.211	4.58045e-39	9.42614e-24	2.71885e-43
SRRM3	1.58744e-16	0.455387	0.333	0.084	5.34872e-12	3.00542e-43	0.537895	0.331	0.051	1.01264e-38	1.58744e-16	6.01083e-43
DNAJC12	1.38075e-42	0.583462	0.344	0.034	4.65231e-38	3.71618e-26	0.389566	0.286	0.062	1.25213e-21	3.71618e-26	2.76151e-42
ONECUT3	1.88267e-42	0.294768	0.133	0.002	6.34347e-38	2.71248e-41	0.398108	0.137	0.004	9.13942e-37	2.71248e-41	3.76534e-42
GAP43	1.99337e-21	1.77782	0.5	0.162	6.71646e-17	2.99923e-42	2.13643	0.589	0.214	1.01056e-37	1.99337e-21	5.99847e-42
SLIT1	2.26888e-27	0.367536	0.156	0.009	7.64478e-23	6.96538e-42	0.364824	0.2	0.015	2.34691e-37	2.26888e-27	1.39308e-41
TMEM158	4.39238e-39	0.443881	0.256	0.019	1.47997e-34	1.87374e-41	0.424146	0.234	0.024	6.31339e-37	4.39238e-39	3.74748e-41
SNCG	2.3131e-19	0.852923	0.133	0.011	7.79374e-15	2.04325e-41	0.576321	0.177	0.011	6.88452e-37	2.3131e-19	4.08649e-41
GABARAPL2	1.28031e-24	0.914061	0.967	0.865	4.31388e-20	3.15135e-41	0.92675	0.96	0.882	1.06181e-36	1.28031e-24	6.30269e-41
STXBP1	9.73013e-25	0.654501	0.444	0.106	3.27847e-20	4.62443e-41	0.700984	0.503	0.138	1.55816e-36	9.73013e-25	9.24886e-41
GMIP	1.19623e-26	0.506946	0.333	0.054	4.03059e-22	1.06473e-40	0.480279	0.32	0.051	3.58751e-36	1.19623e-26	2.12947e-40
PBX1	3.89353e-10	0.877146	0.767	0.653	1.31189e-05	2.96416e-40	1.43857	0.857	0.632	9.98745e-36	3.89353e-10	5.92833e-40
PHF21B	7.46143e-26	0.580234	0.422	0.088	2.51405e-21	5.57025e-40	0.603661	0.457	0.11	1.87684e-35	7.46143e-26	1.11405e-39
LZTS1	1.23677e-30	0.298922	0.167	0.009	4.16716e-26	6.43876e-40	0.372228	0.211	0.019	2.16948e-35	1.23677e-30	1.28775e-39
EPB41	6.30151e-18	1.17005	0.722	0.419	2.12323e-13	6.80795e-40	1.28379	0.766	0.447	2.29387e-35	6.30151e-18	1.36159e-39
HPCA	1.42687e-39	0.787873	0.367	0.044	4.8077e-35	2.23461e-12	0.364822	0.183	0.052	7.52929e-08	2.23461e-12	2.85374e-39
HIST2H2BE	4.31728e-28	0.752055	0.467	0.102	1.45466e-23	5.15594e-39	0.865648	0.509	0.144	1.73724e-34	4.31728e-28	1.03119e-38
BEX1	8.37509e-25	1.30048	0.811	0.464	2.8219e-20	4.47228e-38	1.03355	0.909	0.682	1.50689e-33	8.37509e-25	8.94457e-38
TP53I11	9.25021e-14	0.824091	0.578	0.285	3.11676e-09	7.9566e-38	0.950394	0.703	0.322	2.6809e-33	9.25021e-14	1.59132e-37
ACTC1	1.36257e-37	0.885043	0.289	0.027	4.59103e-33	9.82913e-34	0.398128	0.177	0.016	3.31183e-29	9.82913e-34	2.72513e-37
MAPT	3.16e-28	0.440808	0.233	0.024	1.06473e-23	6.60052e-37	0.654251	0.309	0.053	2.22398e-32	3.16e-28	1.3201e-36
KLHDC8A	2.24747e-28	1.45251	0.889	0.523	7.57261e-24	9.37264e-37	1.1003	0.794	0.462	3.15802e-32	2.24747e-28	1.87453e-36
ARL4D	5.06451e-36	1.35468	0.544	0.119	1.70643e-31	1.0081e-36	1.21854	0.531	0.176	3.3967e-32	5.06451e-36	2.01621e-36
KLC1	2.10799e-21	0.903716	0.767	0.4	7.10266e-17	2.13194e-36	1.05747	0.806	0.499	7.18336e-32	2.10799e-21	4.26388e-36
HN1	1.48479e-14	0.743516	0.978	0.917	5.00284e-10	2.18052e-36	0.82417	0.989	0.94	7.34706e-32	1.48479e-14	4.36105e-36
KIF5A	7.81974e-21	0.364188	0.267	0.043	2.63478e-16	2.2407e-36	0.521566	0.366	0.076	7.54981e-32	7.81974e-21	4.4814e-36
PHYHIPL	1.06158e-06	0.444871	0.444	0.243	0.0357688	2.65839e-36	0.908448	0.611	0.249	8.95718e-32	1.06158e-06	5.31678e-36
CADM3	3.45931e-16	0.557408	0.444	0.143	1.16558e-11	2.7622e-36	0.655004	0.503	0.148	9.30695e-32	3.45931e-16	5.5244e-36
ENC1	2.78982e-17	0.893828	0.522	0.196	9.40001e-13	1.19467e-35	1.03619	0.56	0.211	4.02534e-31	2.78982e-17	2.38935e-35
RTN2	2.80125e-15	0.439261	0.389	0.116	9.43854e-11	2.32139e-35	0.607146	0.451	0.125	7.82169e-31	2.80125e-15	4.64278e-35
C21orf59	8.48816e-12	0.892384	0.689	0.44	2.86e-07	4.78483e-35	1.67854	0.829	0.611	1.6122e-30	8.48816e-12	9.56966e-35
TMSB4X	2.41472e-06	0.531192	1	1	0.0813616	6.40493e-35	0.719368	1	1	2.15808e-30	2.41472e-06	1.28099e-34
RHOU	2.24974e-23	0.779342	0.4	0.089	7.58026e-19	6.55388e-35	0.617592	0.36	0.077	2.20827e-30	2.24974e-23	1.31078e-34
VAT1	5.51297e-18	0.767952	0.7	0.339	1.85754e-13	6.61191e-35	0.969374	0.743	0.415	2.22782e-30	5.51297e-18	1.32238e-34
DENND1B	6.5379e-32	0.728418	0.467	0.093	2.20288e-27	1.46563e-34	0.621345	0.423	0.113	4.9383e-30	6.5379e-32	2.93126e-34
EIF1	1.08271e-21	0.62779	1	0.994	3.64808e-17	1.69977e-34	0.64518	0.994	0.994	5.72721e-30	1.08271e-21	3.39955e-34
DST	1.17501e-24	1.02963	0.789	0.386	3.95909e-20	2.13179e-34	0.921591	0.731	0.395	7.18285e-30	1.17501e-24	4.26358e-34
ATP6V0B	1.69004e-11	0.633359	0.856	0.668	5.69441e-07	2.17517e-34	0.834566	0.903	0.718	7.32901e-30	1.69004e-11	4.35033e-34
CRABP1	2.16318e-07	1.97876	0.867	0.855	0.00728862	2.41183e-34	2.56778	0.931	0.769	8.12641e-30	2.16318e-07	4.82365e-34
VAMP2	4.78794e-20	0.917032	0.922	0.702	1.61325e-15	3.18831e-34	0.985176	0.92	0.757	1.07427e-29	4.78794e-20	6.37662e-34
GRM2	1.00101e-33	0.311476	0.211	0.015	3.37281e-29	9.15321e-31	0.26599	0.194	0.023	3.08408e-26	9.15321e-31	2.00203e-33
MAP1LC3B	1.76553e-14	0.719173	0.9	0.724	5.94878e-10	1.33775e-33	0.84903	0.931	0.705	4.5074e-29	1.76553e-14	2.67549e-33
NUMBL	1.37176e-33	0.618108	0.4	0.063	4.62202e-29	8.4679e-30	0.499948	0.349	0.084	2.85318e-25	8.4679e-30	2.74353e-33
RPAIN	2.83124e-20	0.832982	0.944	0.71	9.5396e-16	2.02171e-33	0.792046	0.926	0.755	6.81195e-29	2.83124e-20	4.04342e-33
SCN3A	8.92643e-32	0.447277	0.233	0.02	3.00767e-27	2.5116e-33	0.286085	0.183	0.017	8.46257e-29	8.92643e-32	5.02319e-33
PLXNA2	3.36002e-33	1.07128	0.622	0.164	1.13212e-28	1.57783e-29	0.793763	0.423	0.132	5.31635e-25	1.57783e-29	6.72003e-33
KIF1A	2.52022e-27	0.901782	0.567	0.167	8.49163e-23	4.09953e-33	0.894024	0.657	0.302	1.3813e-28	2.52022e-27	8.19906e-33
MAP6	2.56154e-14	0.889135	0.722	0.466	8.63087e-10	6.37407e-33	0.912433	0.766	0.482	2.14768e-28	2.56154e-14	1.27481e-32
FMN2	1.74028e-25	0.654894	0.433	0.099	5.86369e-21	7.25411e-33	0.527499	0.417	0.109	2.4442e-28	1.74028e-25	1.45082e-32
NDUFB8	6.98428e-21	0.983085	1	0.864	2.35328e-16	7.77918e-33	1.07761	0.954	0.899	2.62112e-28	6.98428e-21	1.55584e-32
SPON2	2.81139e-22	0.448544	0.133	0.009	9.47271e-18	2.726e-32	0.353941	0.177	0.017	9.18499e-28	2.81139e-22	5.452e-32
RGMB	1.75285e-08	0.72663	0.422	0.217	0.000590604	2.9339e-32	1.05937	0.537	0.214	9.88548e-28	1.75285e-08	5.8678e-32
PLK3	2.37401e-29	1.05443	0.533	0.133	7.999e-25	3.66066e-32	0.87168	0.486	0.162	1.23342e-27	2.37401e-29	7.32132e-32
SH3BGRL3	3.26203e-16	1.3052	0.978	0.949	1.09911e-11	4.89048e-32	1.07041	0.983	0.962	1.6478e-27	3.26203e-16	9.78096e-32
CDC42EP3	3.00126e-10	0.512348	0.311	0.107	1.01125e-05	6.08754e-32	0.815667	0.434	0.13	2.05113e-27	3.00126e-10	1.21751e-31
BARHL2	4.84982e-13	0.447418	0.178	0.031	1.6341e-08	7.38601e-32	0.644509	0.366	0.082	2.48864e-27	4.84982e-13	1.4772e-31
LRRN3	1.46227e-09	0.291817	0.222	0.059	4.92697e-05	1.13047e-31	0.572674	0.257	0.042	3.80899e-27	1.46227e-09	2.26093e-31
GLRX	1.16351e-31	1.09061	0.478	0.099	3.92033e-27	8.54486e-23	0.948857	0.429	0.174	2.87911e-18	8.54486e-23	2.32702e-31
TUBB4A	3.96415e-12	0.372517	0.233	0.056	1.33568e-07	3.95428e-31	0.622158	0.423	0.122	1.33236e-26	3.96415e-12	7.90856e-31
KLHL24	5.53196e-27	0.676743	0.456	0.104	1.86394e-22	4.13218e-31	0.579342	0.434	0.129	1.3923e-26	5.53196e-27	8.26436e-31
C3orf14	4.68898e-21	0.885224	0.767	0.389	1.5799e-16	4.55034e-31	0.801635	0.777	0.469	1.53319e-26	4.68898e-21	9.10068e-31
CXADR	3.49453e-10	0.59552	0.9	0.724	1.17745e-05	5.15174e-31	0.995955	0.96	0.841	1.73583e-26	3.49453e-10	1.03035e-30
SERINC1	0.000161524	0.345187	0.444	0.288	1	8.78085e-31	0.74458	0.629	0.285	2.95862e-26	0.000161524	1.75617e-30
KCNQ1OT1	4.97066e-18	0.961134	0.856	0.617	1.67481e-13	1.22692e-30	0.944897	0.88	0.593	4.13397e-26	4.97066e-18	2.45383e-30
EIF4A2	5.86927e-13	0.620443	0.956	0.907	1.97759e-08	1.28663e-30	0.737633	0.977	0.945	4.33519e-26	5.86927e-13	2.57327e-30
SCOC	6.34522e-12	0.593638	0.878	0.723	2.13796e-07	1.52421e-30	0.697282	0.903	0.749	5.13566e-26	6.34522e-12	3.04841e-30
HAGH	2.18403e-18	0.784243	0.767	0.431	7.35886e-14	1.90536e-30	0.788586	0.783	0.484	6.41994e-26	2.18403e-18	3.81073e-30
LBH	1.60295e-10	0.704975	0.389	0.163	5.40097e-06	3.54659e-30	0.797193	0.571	0.234	1.19499e-25	1.60295e-10	7.09318e-30
PAK3	4.44185e-18	0.879489	0.722	0.375	1.49664e-13	2.00392e-29	0.884246	0.731	0.412	6.75201e-25	4.44185e-18	4.00784e-29
RBP1	1.32218e-15	1.40112	0.633	0.319	4.45497e-11	5.24639e-29	1.10919	0.6	0.254	1.76772e-24	1.32218e-15	1.04928e-28
ACTB	9.14856e-10	0.538161	1	1	3.08252e-05	6.47188e-29	0.695923	1	1	2.18064e-24	9.14856e-10	1.29438e-28
CPE	2.97308e-22	0.885199	0.611	0.217	1.00175e-17	7.20618e-29	1.01323	0.726	0.412	2.42805e-24	2.97308e-22	1.44124e-28
CDK5R1	3.42084e-07	0.306938	0.189	0.059	0.0115262	3.23678e-28	0.475754	0.309	0.069	1.0906e-23	3.42084e-07	6.47355e-28
ROBO2	6.95868e-20	0.443662	0.267	0.046	2.34466e-15	3.31011e-28	0.371146	0.28	0.056	1.11531e-23	6.95868e-20	6.62022e-28
SLCO5A1	1.72865e-20	0.473268	0.278	0.048	5.82452e-16	3.67721e-28	0.504695	0.337	0.083	1.239e-23	1.72865e-20	7.35441e-28
HID1	4.65757e-28	0.328754	0.211	0.019	1.56932e-23	1.42968e-18	0.289149	0.2	0.042	4.81717e-14	1.42968e-18	9.31514e-28
SORBS2	1.35367e-13	0.869939	0.611	0.32	4.56104e-09	4.92578e-28	0.92014	0.674	0.385	1.65969e-23	1.35367e-13	9.85156e-28
PTMS	2.36111e-18	0.737617	0.989	0.968	7.95551e-14	5.56198e-28	0.563243	0.994	0.986	1.87405e-23	2.36111e-18	1.1124e-27
SNN	7.87852e-16	0.882831	0.8	0.576	2.65459e-11	7.66498e-28	0.966532	0.8	0.594	2.58264e-23	7.87852e-16	1.533e-27
MTCL1	8.98237e-28	0.477781	0.267	0.032	3.02652e-23	8.00171e-26	0.401164	0.234	0.043	2.6961e-21	8.00171e-26	1.79647e-27
APLP1	5.62219e-08	0.799204	0.722	0.594	0.00189434	1.15095e-27	1.25555	0.869	0.71	3.87802e-23	5.62219e-08	2.30191e-27
DYNC1H1	5.48062e-10	0.628889	0.689	0.458	1.84664e-05	2.47166e-27	0.803268	0.794	0.532	8.328e-23	5.48062e-10	4.94331e-27
SPINK5	3.85901e-16	0.675176	0.244	0.049	1.30025e-11	3.14613e-27	0.749323	0.291	0.065	1.06006e-22	3.85901e-16	6.29227e-27
HIP1R	1.55959e-07	0.343692	0.211	0.069	0.00525487	3.6382e-27	0.604018	0.377	0.11	1.22586e-22	1.55959e-07	7.2764e-27
TMEM169	8.5452e-17	0.605741	0.489	0.176	2.87922e-12	4.97154e-27	0.572578	0.48	0.173	1.67511e-22	8.5452e-17	9.94308e-27
DAAM1	1.52093e-09	0.70726	0.744	0.552	5.12461e-05	5.45535e-27	0.921331	0.834	0.626	1.83812e-22	1.52093e-09	1.09107e-26
NSG1	2.42336e-20	1.2287	0.4	0.105	8.16528e-16	5.54169e-27	1.33118	0.6	0.304	1.86722e-22	2.42336e-20	1.10834e-26
NAPB	2.0359e-11	0.349612	0.3	0.092	6.85977e-07	5.69121e-27	0.481549	0.354	0.095	1.9176e-22	2.0359e-11	1.13824e-26
PLD3	5.35569e-08	0.598493	0.756	0.583	0.00180455	7.90668e-27	0.862097	0.891	0.714	2.66408e-22	5.35569e-08	1.58134e-26
NCAM1	1.41534e-11	0.699905	0.589	0.331	4.76886e-07	1.21758e-26	0.814325	0.651	0.341	4.10251e-22	1.41534e-11	2.43516e-26
LRRC4C	2.27505e-06	0.284839	0.156	0.045	0.0766555	2.31217e-26	0.487192	0.246	0.047	7.79062e-22	2.27505e-06	4.62433e-26
CSRNP3	8.67205e-10	0.513857	0.289	0.1	2.92196e-05	5.78318e-26	0.689264	0.491	0.185	1.94858e-21	8.67205e-10	1.15664e-25
THBS3	7.49168e-26	0.547924	0.422	0.087	2.52425e-21	1.50047e-24	0.432227	0.349	0.098	5.05568e-20	1.50047e-24	1.49834e-25
DUOX1	1.3864e-08	0.503706	0.422	0.194	0.000467134	8.62416e-26	0.583553	0.406	0.127	2.90583e-21	1.3864e-08	1.72483e-25
MALAT1	3.10257e-19	0.693372	1	0.996	1.04538e-14	8.63104e-26	0.582421	1	0.991	2.90814e-21	3.10257e-19	1.72621e-25
STMN3	1.9356e-13	0.801422	0.7	0.443	6.52182e-09	9.5724e-26	0.790108	0.806	0.606	3.22532e-21	1.9356e-13	1.91448e-25
SCAMP5	1.60165e-25	0.47307	0.4	0.078	5.3966e-21	1.14876e-18	0.477761	0.366	0.136	3.87062e-14	1.14876e-18	3.2033e-25
NFASC	7.98638e-22	0.480241	0.333	0.065	2.69093e-17	2.02186e-25	0.562391	0.354	0.1	6.81246e-21	7.98638e-22	4.04372e-25
NCAN	2.37805e-10	0.27696	0.222	0.057	8.0126e-06	2.44242e-25	0.428932	0.309	0.076	8.22948e-21	2.37805e-10	4.88484e-25
DOK5	2.56369e-25	0.748992	0.333	0.058	8.63811e-21	3.47208e-12	0.406213	0.206	0.065	1.16988e-07	3.47208e-12	5.12739e-25
ABCA1	8.88402e-11	0.261894	0.233	0.06	2.99338e-06	3.18562e-25	0.374662	0.263	0.055	1.07336e-20	8.88402e-11	6.37124e-25
AKR1C1	4.66667e-23	0.269209	0.178	0.016	1.57239e-18	3.84354e-25	0.339417	0.2	0.031	1.29504e-20	4.66667e-23	7.68708e-25
KDM6B	5.17142e-21	0.554511	0.544	0.177	1.74246e-16	4.18395e-25	0.544596	0.543	0.228	1.40974e-20	5.17142e-21	8.3679e-25
SEMA6D	6.9142e-23	0.388405	0.167	0.015	2.32967e-18	4.94068e-25	0.26133	0.166	0.021	1.66471e-20	6.9142e-23	9.88137e-25
NDRG4	2.36386e-10	0.401132	0.3	0.098	7.96478e-06	6.4927e-25	0.528862	0.394	0.124	2.18765e-20	2.36386e-10	1.29854e-24
FOXP2	6.34616e-24	0.365803	0.211	0.023	2.13827e-19	6.91174e-25	0.370374	0.223	0.04	2.32884e-20	6.34616e-24	1.38235e-24
BLCAP	3.41346e-10	0.623187	0.644	0.385	1.15013e-05	7.86027e-25	0.97307	0.737	0.497	2.64844e-20	3.41346e-10	1.57205e-24
TRIM36	4.26829e-09	0.370452	0.244	0.077	0.000143816	7.93123e-25	0.617452	0.434	0.154	2.67235e-20	4.26829e-09	1.58625e-24
PAK7	2.98322e-13	0.250419	0.156	0.024	1.00517e-08	8.36127e-25	0.329242	0.229	0.042	2.81725e-20	2.98322e-13	1.67225e-24
KIF19	1.31486e-14	0.25471	0.111	0.01	4.43028e-10	8.79516e-25	0.260025	0.171	0.022	2.96344e-20	1.31486e-14	1.75903e-24
LINGO1	8.92083e-22	0.405484	0.256	0.038	3.00579e-17	1.23203e-24	0.336172	0.251	0.051	4.15122e-20	8.92083e-22	2.46407e-24
PPP2R5B	2.48638e-17	0.386589	0.289	0.061	8.37762e-13	1.2545e-24	0.448875	0.331	0.089	4.22691e-20	2.48638e-17	2.509e-24
EIF4G2	2.01007e-11	0.500876	1	0.981	6.77274e-07	1.33446e-24	0.638946	0.994	0.979	4.49634e-20	2.01007e-11	2.66893e-24
GDAP1	1.1641e-09	0.440393	0.422	0.185	3.92231e-05	1.93691e-24	0.719486	0.6	0.291	6.52621e-20	1.1641e-09	3.87381e-24
GPM6A	1.10057e-05	0.597288	0.533	0.365	0.370827	2.29616e-24	0.941263	0.686	0.408	7.73669e-20	1.10057e-05	4.59233e-24
TLE1	3.17951e-24	0.884021	0.633	0.218	1.0713e-19	1.26435e-12	0.543118	0.56	0.358	4.26011e-08	1.26435e-12	6.35902e-24
DRAXIN	3.88145e-10	0.462761	0.389	0.159	1.30782e-05	3.3748e-24	0.79271	0.537	0.256	1.1371e-19	3.88145e-10	6.74959e-24
RAB6A	3.90856e-09	0.585575	0.689	0.511	0.000131695	4.65801e-24	0.793244	0.749	0.51	1.56947e-19	3.90856e-09	9.31602e-24
CNST	4.81025e-24	0.673784	0.322	0.057	1.62077e-19	4.57326e-19	0.405312	0.274	0.077	1.54091e-14	4.57326e-19	9.6205e-24
PSD3	7.10302e-16	0.73171	0.622	0.3	2.39329e-11	4.85066e-24	0.676545	0.629	0.33	1.63438e-19	7.10302e-16	9.70132e-24
YWHAG	5.34932e-07	0.467252	0.678	0.521	0.018024	5.00202e-24	0.788136	0.783	0.549	1.68538e-19	5.34932e-07	1.0004e-23
RNF24	0.00110421	0.417095	0.456	0.348	1	5.06674e-24	0.631771	0.651	0.338	1.70719e-19	0.00110421	1.01335e-23
UBE2E3	6.42145e-14	0.551501	0.956	0.907	2.16364e-09	5.88764e-24	0.645912	0.983	0.916	1.98378e-19	6.42145e-14	1.17753e-23
FEZF1	4.04871e-06	1.05787	0.644	0.566	0.136417	6.46214e-24	1.03898	0.811	0.644	2.17735e-19	4.04871e-06	1.29243e-23
PCDH17	9.42973e-14	0.523893	0.333	0.097	3.17725e-09	9.47746e-24	0.486161	0.394	0.128	3.19333e-19	9.42973e-14	1.89549e-23
CNRIP1	2.08405e-09	0.400379	0.3	0.104	7.02201e-05	9.70674e-24	0.455128	0.343	0.098	3.27059e-19	2.08405e-09	1.94135e-23
ATP6V1G2	1.77694e-18	0.653887	0.444	0.134	5.98723e-14	1.06848e-23	0.660697	0.429	0.159	3.60012e-19	1.77694e-18	2.13695e-23
BEX4	2.75175e-09	0.511569	0.956	0.878	9.27175e-05	1.72927e-23	0.675176	0.949	0.884	5.82662e-19	2.75175e-09	3.45855e-23
ACHE	1.82121e-11	0.385251	0.167	0.031	6.13638e-07	2.39221e-23	0.366653	0.149	0.018	8.0603e-19	1.82121e-11	4.78441e-23
STARD3NL	9.50001e-14	0.633691	0.9	0.684	3.20093e-09	2.70969e-23	0.667853	0.863	0.682	9.13003e-19	9.50001e-14	5.41938e-23
MAPK8	2.24194e-06	0.441596	0.444	0.268	0.0755398	3.07729e-23	0.58134	0.566	0.278	1.03686e-18	2.24194e-06	6.15458e-23
PLPPR3	1.8993e-05	0.273002	0.222	0.093	0.639949	3.37324e-23	0.698959	0.68	0.394	1.13658e-18	1.8993e-05	6.74648e-23
ADGRG1	1.12037e-12	0.542798	0.511	0.223	3.77498e-08	3.67352e-23	0.612861	0.589	0.282	1.23775e-18	1.12037e-12	7.34703e-23
RNF11	2.78291e-06	0.469336	0.611	0.434	0.0937675	6.0048e-23	0.701949	0.731	0.489	2.02326e-18	2.78291e-06	1.20096e-22
FSCN1	4.64983e-10	0.655162	0.867	0.788	1.56671e-05	6.62876e-23	0.659664	0.983	0.898	2.2335e-18	4.64983e-10	1.32575e-22
TBPL1	3.38938e-11	0.768263	0.833	0.608	1.14202e-06	7.81581e-23	0.707879	0.823	0.652	2.63346e-18	3.38938e-11	1.56316e-22
FAM127A	6.20129e-11	0.644848	0.856	0.718	2.08946e-06	9.17832e-23	0.688244	0.886	0.737	3.09254e-18	6.20129e-11	1.83566e-22
TRABD2A	1.27364e-18	0.278748	0.122	0.009	4.2914e-14	1.94127e-22	0.26582	0.131	0.014	6.5409e-18	1.27364e-18	3.88253e-22
CHN1	5.56457e-12	0.608526	0.744	0.489	1.87493e-07	2.30089e-22	0.684767	0.749	0.521	7.75263e-18	5.56457e-12	4.60178e-22
RNF165	5.80241e-16	0.66387	0.667	0.331	1.95506e-11	2.61023e-22	0.650222	0.64	0.355	8.79489e-18	5.80241e-16	5.22045e-22
AC004540.4	2.63613e-14	0.832502	0.622	0.32	8.88217e-10	2.83315e-22	0.732591	0.577	0.292	9.54601e-18	2.63613e-14	5.66629e-22
L1CAM	3.60273e-18	0.279619	0.144	0.014	1.2139e-13	3.20208e-22	0.284664	0.177	0.028	1.07891e-17	3.60273e-18	6.40416e-22
MARCKSL1	4.17307e-08	0.281349	1	0.999	0.00140607	4.6777e-22	0.337912	1	0.999	1.5761e-17	4.17307e-08	9.3554e-22
BEX2	1.10812e-08	0.780306	0.611	0.417	0.000373369	5.47873e-22	0.815371	0.743	0.511	1.846e-17	1.10812e-08	1.09575e-21
MTURN	8.86791e-15	0.308927	0.2	0.035	2.98796e-10	1.01129e-21	0.27005	0.211	0.041	3.40743e-17	8.86791e-15	2.02257e-21
CSNK1E	1.07796e-11	0.691337	0.744	0.467	3.63209e-07	1.08265e-21	0.693935	0.743	0.501	3.64789e-17	1.07796e-11	2.1653e-21
YWHAZ	2.5845e-14	0.582923	0.944	0.914	8.70822e-10	1.25917e-21	0.611476	0.96	0.887	4.24264e-17	2.5845e-14	2.51833e-21
PRDX1	2.90644e-15	1.01789	1	0.966	9.79296e-11	1.85771e-21	0.933571	0.977	0.976	6.25938e-17	2.90644e-15	3.71543e-21
HES6	2.0335e-21	2.38049	0.867	0.707	6.85167e-17	1.81745e-18	2.16509	0.829	0.73	6.12373e-14	1.81745e-18	4.067e-21
FAM89B	3.10615e-06	0.314107	0.456	0.26	0.104659	2.52641e-21	0.621241	0.789	0.571	8.5125e-17	3.10615e-06	5.05283e-21
RALGDS	2.85962e-21	0.572503	0.444	0.119	9.6352e-17	6.92716e-06	0.35133	0.286	0.173	0.233404	6.92716e-06	5.71924e-21
MARCKS	4.96874e-20	0.725836	0.989	0.913	1.67417e-15	2.92167e-21	0.54619	0.994	0.95	9.84426e-17	4.96874e-20	5.84333e-21
PLPPR2	1.11534e-08	0.256851	0.222	0.066	0.000375802	3.54338e-21	0.39279	0.291	0.079	1.19391e-16	1.11534e-08	7.08676e-21
COX7A2	2.29213e-08	0.380399	0.989	0.987	0.00077231	3.81717e-21	0.512304	0.983	0.976	1.28616e-16	2.29213e-08	7.63433e-21
CITED2	1.47634e-06	0.434013	0.6	0.361	0.0497437	5.33757e-21	0.767115	0.691	0.411	1.79844e-16	1.47634e-06	1.06751e-20
ROBO3	0.000762823	0.290615	0.189	0.088	1	5.62099e-21	0.721951	0.291	0.085	1.89394e-16	0.000762823	1.1242e-20
DBN1	2.05572e-15	0.764137	0.911	0.71	6.92654e-11	6.12742e-21	0.65508	0.926	0.801	2.06457e-16	2.05572e-15	1.22548e-20
DUSP1	3.92113e-05	0.450326	0.344	0.198	1	1.02943e-20	0.663978	0.509	0.24	3.46856e-16	3.92113e-05	2.05886e-20
SARAF	8.9288e-07	0.606035	0.911	0.827	0.0300847	1.36113e-20	0.737816	0.931	0.858	4.5862e-16	8.9288e-07	2.72226e-20
TMEM35	2.21224e-05	0.321126	0.333	0.167	0.745392	1.78286e-20	0.52339	0.429	0.167	6.00717e-16	2.21224e-05	3.56572e-20
ATL1	2.6341e-10	0.487389	0.378	0.15	8.87532e-06	2.31816e-20	0.585139	0.491	0.221	7.81081e-16	2.6341e-10	4.63632e-20
PTPRG	0.000464072	0.277069	0.256	0.139	1	3.0183e-20	0.559802	0.394	0.152	1.01699e-15	0.000464072	6.03661e-20
TMEM59	0.00058185	0.390484	0.767	0.744	1	3.13588e-20	0.620409	0.943	0.784	1.0566e-15	0.00058185	6.27177e-20
CXXC5	9.89153e-19	0.721688	0.556	0.211	3.33285e-14	3.16283e-20	0.887119	0.629	0.393	1.06568e-15	9.89153e-19	6.32566e-20
LHX2	2.04757e-08	0.744178	0.478	0.262	0.000689909	3.22586e-20	0.817587	0.749	0.482	1.08692e-15	2.04757e-08	6.45172e-20
TRAPPC6B	3.35956e-12	0.437091	0.367	0.125	1.13197e-07	3.34597e-20	0.491714	0.429	0.171	1.12739e-15	3.35956e-12	6.69194e-20
DPYSL2	8.4702e-07	0.526067	0.778	0.684	0.0285395	3.414e-20	0.645254	0.863	0.724	1.15031e-15	8.4702e-07	6.82799e-20
TSG101	7.63852e-11	0.560113	0.7	0.435	2.57372e-06	3.99838e-20	0.609729	0.731	0.515	1.34721e-15	7.63852e-11	7.99675e-20
CLVS1	4.36437e-20	0.34159	0.222	0.031	1.47053e-15	5.45314e-17	0.32761	0.223	0.058	1.83738e-12	5.45314e-17	8.72874e-20
WDR47	5.45023e-12	0.307767	0.233	0.056	1.8364e-07	4.36811e-20	0.326728	0.229	0.053	1.47179e-15	5.45023e-12	8.73622e-20
OS9	1.02368e-12	0.622658	0.7	0.393	3.44919e-08	5.05753e-20	0.677388	0.703	0.442	1.70409e-15	1.02368e-12	1.01151e-19
MAPRE3	4.69282e-06	0.264782	0.3	0.136	0.15812	5.59812e-20	0.472069	0.44	0.178	1.88623e-15	4.69282e-06	1.11962e-19
CRIP2	0.000282478	0.584391	0.511	0.384	1	6.54092e-20	0.841212	0.651	0.433	2.2039e-15	0.000282478	1.30818e-19
NRP2	8.62054e-18	0.34008	0.2	0.029	2.90461e-13	7.95247e-20	0.282879	0.177	0.031	2.67951e-15	8.62054e-18	1.59049e-19
ATP1B1	0.00215129	0.329548	0.344	0.222	1	8.38199e-20	0.697707	0.543	0.278	2.82423e-15	0.00215129	1.6764e-19
C15orf59-AS1	9.48628e-20	0.588946	0.322	0.068	3.19631e-15	2.90585e-09	0.316883	0.194	0.072	9.79096e-05	2.90585e-09	1.89726e-19
SVBP	5.4407e-05	0.410805	0.833	0.808	1	1.15282e-19	0.627005	0.886	0.81	3.88432e-15	5.4407e-05	2.30564e-19
GABARAPL1	6.88581e-14	0.621235	0.556	0.251	2.3201e-09	1.15664e-19	0.65197	0.554	0.284	3.89718e-15	6.88581e-14	2.31328e-19
ZNF385D	1.17609e-19	0.947194	0.356	0.085	3.96271e-15	4.6742e-15	0.608447	0.303	0.114	1.57493e-10	4.6742e-15	2.35218e-19
ATP6V0E2	2.21044e-05	0.452942	0.733	0.595	0.744785	1.58789e-19	0.650499	0.794	0.617	5.35025e-15	2.21044e-05	3.17579e-19
KIAA1456	1.63504e-19	0.399564	0.278	0.05	5.50909e-15	3.06455e-15	0.290962	0.2	0.051	1.03257e-10	3.06455e-15	3.27007e-19
WBP2	1.61814e-10	0.517398	0.589	0.303	5.45217e-06	2.02268e-19	0.480525	0.634	0.352	6.81523e-15	1.61814e-10	4.04537e-19
CKB	2.1093e-19	1.07823	1	0.996	7.10708e-15	1.06645e-16	0.702981	1	0.998	3.59329e-12	1.06645e-16	4.2186e-19
C4orf48	1.08473e-09	0.589274	0.978	0.957	3.65488e-05	2.1569e-19	0.707152	0.977	0.958	7.26747e-15	1.08473e-09	4.3138e-19
SEZ6L2	2.08719e-11	0.56953	0.478	0.208	7.03257e-07	2.47261e-19	0.713439	0.554	0.282	8.3312e-15	2.08719e-11	4.94521e-19
CCDC112	2.14217e-09	0.509295	0.389	0.172	7.21783e-05	2.97831e-19	0.641988	0.503	0.251	1.00351e-14	2.14217e-09	5.95663e-19
NOVA2	4.35961e-13	0.674182	0.611	0.324	1.46893e-08	3.24315e-19	0.621555	0.577	0.322	1.09275e-14	4.35961e-13	6.48631e-19
GSTA4	5.01706e-07	0.633453	0.667	0.481	0.0169045	4.42094e-19	0.6681	0.806	0.646	1.48959e-14	5.01706e-07	8.84187e-19
SNRPN	9.31722e-07	0.463397	0.956	0.895	0.0313934	4.65301e-19	0.657477	0.926	0.872	1.56778e-14	9.31722e-07	9.30601e-19
GRB2	4.07739e-10	0.597001	0.633	0.386	1.37383e-05	5.15236e-19	0.621166	0.686	0.463	1.73604e-14	4.07739e-10	1.03047e-18
DYNC1I2	7.65874e-10	0.555964	0.767	0.534	2.58053e-05	5.17613e-19	0.598578	0.811	0.586	1.74405e-14	7.65874e-10	1.03523e-18
ATAT1	2.62043e-06	0.503998	0.656	0.495	0.0882928	1.08188e-18	0.602721	0.726	0.517	3.64529e-14	2.62043e-06	2.16376e-18
FXYD7	6.33197e-11	0.262065	0.133	0.021	2.13349e-06	1.17146e-18	0.512567	0.189	0.039	3.94711e-14	6.33197e-11	2.34292e-18
LIMD2	2.23208e-15	0.865167	0.867	0.691	7.52076e-11	1.19441e-18	0.750089	0.834	0.662	4.02443e-14	2.23208e-15	2.38881e-18
SMARCA4	1.23078e-05	0.447264	0.878	0.793	0.4147	1.28767e-18	0.520517	0.909	0.814	4.33868e-14	1.23078e-05	2.57534e-18
ANK3	0.00583901	0.348944	0.244	0.155	1	1.50938e-18	0.679766	0.406	0.176	5.0857e-14	0.00583901	3.01876e-18
MAP1LC3A	9.4738e-16	0.729746	0.411	0.128	3.1921e-11	1.66836e-18	0.67285	0.44	0.199	5.62138e-14	9.4738e-16	3.33672e-18
TMEM178A	4.78491e-09	0.570298	0.389	0.174	0.000161223	2.63127e-18	0.684496	0.491	0.259	8.8658e-14	4.78491e-09	5.26254e-18
DUSP4	0.000138477	0.295204	0.433	0.272	1	2.76045e-18	0.574184	0.531	0.27	9.30107e-14	0.000138477	5.5209e-18
CEND1	5.39017e-12	0.375508	0.344	0.113	1.81616e-07	4.93328e-18	0.400123	0.366	0.137	1.66222e-13	5.39017e-12	9.86656e-18
PPP1R18	0.005028	0.277825	0.278	0.181	1	6.62567e-18	0.446869	0.469	0.214	2.23245e-13	0.005028	1.32513e-17
NCKAP5	7.02302e-18	0.548385	0.344	0.084	2.36634e-13	9.91517e-11	0.37267	0.251	0.101	3.34082e-06	9.91517e-11	1.4046e-17
CELF5	6.83451e-05	0.370728	0.267	0.133	1	1.03925e-17	0.522067	0.446	0.201	3.50164e-13	6.83451e-05	2.07849e-17
MXI1	1.0825e-17	0.467189	0.4	0.112	3.64736e-13	2.58365e-13	0.477814	0.417	0.215	8.70536e-09	2.58365e-13	2.16499e-17
DYNLRB1	1.02594e-07	0.466474	0.933	0.873	0.00345681	1.12329e-17	0.532196	0.96	0.892	3.7848e-13	1.02594e-07	2.24657e-17
RCN2	2.57719e-13	0.681309	0.978	0.93	8.68357e-09	1.29254e-17	0.597607	0.994	0.951	4.35507e-13	2.57719e-13	2.58507e-17
SHF	1.27788e-09	0.339777	0.433	0.184	4.3057e-05	1.42425e-17	0.466929	0.417	0.174	4.79887e-13	1.27788e-09	2.8485e-17
OPTN	2.62868e-14	0.388211	0.3	0.077	8.85708e-10	1.76766e-17	0.447728	0.291	0.095	5.95597e-13	2.62868e-14	3.53533e-17
NACAD	2.23619e-14	0.328119	0.189	0.032	7.53462e-10	1.92057e-17	0.362755	0.263	0.077	6.47117e-13	2.23619e-14	3.84114e-17
SRGAP3	4.97747e-11	0.709959	0.778	0.605	1.67711e-06	2.06678e-17	0.639404	0.777	0.596	6.96379e-13	4.97747e-11	4.13355e-17
SGCB	1.21294e-06	0.495856	0.489	0.291	0.0408686	3.08461e-17	0.548102	0.571	0.305	1.03933e-12	1.21294e-06	6.16922e-17
ZC2HC1A	2.23336e-12	0.487941	0.544	0.243	7.52507e-08	3.17303e-17	0.630288	0.514	0.278	1.06912e-12	2.23336e-12	6.34605e-17
C14orf37	1.21427e-07	0.408291	0.511	0.287	0.00409135	3.26935e-17	0.511894	0.56	0.305	1.10158e-12	1.21427e-07	6.53871e-17
JKAMP	0.000108601	0.330509	0.6	0.449	1	3.47805e-17	0.566719	0.709	0.46	1.17189e-12	0.000108601	6.9561e-17
WRB	0.00119332	0.413343	0.633	0.577	1	4.05886e-17	0.656142	0.891	0.753	1.36759e-12	0.00119332	8.11771e-17
CEP170	4.31501e-17	0.686432	0.578	0.231	1.4539e-12	4.37406e-17	0.620459	0.514	0.269	1.4738e-12	4.37406e-17	8.63002e-17
C1orf43	1.88839e-09	0.459212	0.922	0.85	6.36275e-05	4.37298e-17	0.513785	0.931	0.812	1.47343e-12	1.88839e-09	8.74596e-17
BRSK1	7.52688e-13	0.392294	0.3	0.083	2.53611e-08	4.52038e-17	0.349822	0.309	0.104	1.5231e-12	7.52688e-13	9.04077e-17
CCSAP	0.000296903	0.27508	0.144	0.056	1	5.34086e-17	0.40686	0.234	0.066	1.79955e-12	0.000296903	1.06817e-16
ARHGEF9	0.0259237	0.278256	0.322	0.248	1	5.57349e-17	0.493564	0.514	0.263	1.87793e-12	0.0259237	1.1147e-16
KMT2E	2.54624e-09	0.533394	0.867	0.738	8.57931e-05	5.82282e-17	0.53749	0.869	0.747	1.96194e-12	2.54624e-09	1.16456e-16
KDM5B	3.81953e-10	0.511548	0.7	0.449	1.28695e-05	6.73101e-17	0.519075	0.731	0.513	2.26795e-12	3.81953e-10	1.3462e-16
GSK3B	2.29608e-07	0.400744	0.567	0.344	0.00773641	6.85313e-17	0.597687	0.623	0.383	2.30909e-12	2.29608e-07	1.37063e-16
IGDCC3	5.18219e-08	0.672481	0.878	0.815	0.00174609	6.92523e-17	0.829567	0.926	0.857	2.33339e-12	5.18219e-08	1.38505e-16
MGST2	6.95511e-17	0.584105	0.322	0.076	2.34345e-12	7.19086e-09	0.337082	0.223	0.094	0.000242289	7.19086e-09	1.39102e-16
PBRM1	2.26163e-07	0.476514	0.644	0.44	0.00762035	7.01128e-17	0.563903	0.714	0.496	2.36238e-12	2.26163e-07	1.40226e-16
YIPF3	9.47854e-07	0.473381	0.789	0.639	0.031937	7.10096e-17	0.537084	0.834	0.659	2.3926e-12	9.47854e-07	1.42019e-16
NDUFA5	3.67019e-08	0.455215	0.878	0.804	0.00123663	7.78031e-17	0.567605	0.92	0.833	2.6215e-12	3.67019e-08	1.55606e-16
TIMP2	8.28322e-17	0.526226	0.467	0.156	2.79095e-12	1.18154e-16	0.469602	0.423	0.19	3.98108e-12	1.18154e-16	1.65664e-16
MTX2	0.000562405	0.34125	0.567	0.433	1	8.70867e-17	0.504544	0.72	0.499	2.9343e-12	0.000562405	1.74173e-16
FAM177A1	1.67114e-05	0.44022	0.578	0.432	0.563073	9.39188e-17	0.546785	0.674	0.449	3.1645e-12	1.67114e-05	1.87838e-16
CFL1	0.000270599	0.274824	1	0.998	1	9.64045e-17	0.364257	1	0.999	3.24825e-12	0.000270599	1.92809e-16
MAGI1	8.82896e-12	0.667617	0.633	0.352	2.97483e-07	1.07201e-16	0.63776	0.606	0.38	3.61204e-12	8.82896e-12	2.14403e-16
MICAL1	7.31084e-06	0.263611	0.267	0.118	0.246331	1.30403e-16	0.416852	0.326	0.118	4.39379e-12	7.31084e-06	2.60805e-16
PAK1	2.38992e-16	0.786659	0.578	0.256	8.05259e-12	3.74066e-14	0.625814	0.52	0.31	1.26038e-09	3.74066e-14	4.77984e-16
TUBB2A	0.000158086	0.680779	0.7	0.635	1	2.41174e-16	1.17725	0.8	0.739	8.1261e-12	0.000158086	4.82347e-16
BSDC1	6.97494e-06	0.362371	0.556	0.373	0.235014	2.53015e-16	0.57433	0.657	0.423	8.52509e-12	6.97494e-06	5.0603e-16
SELK	0.000333309	0.356245	0.9	0.84	1	2.65099e-16	0.444435	0.943	0.827	8.93225e-12	0.000333309	5.30198e-16
PRKAR1A	0.000785811	0.424184	0.644	0.551	1	2.92867e-16	0.500206	0.834	0.645	9.86787e-12	0.000785811	5.85735e-16
FRRS1L	3.47006e-16	0.475192	0.3	0.07	1.1692e-11	8.96243e-15	0.294337	0.229	0.067	3.0198e-10	8.96243e-15	6.94011e-16
CMIP	4.75417e-06	0.32966	0.344	0.173	0.160187	3.75253e-16	0.482986	0.411	0.188	1.26438e-11	4.75417e-06	7.50506e-16
TSC22D3	4.89643e-08	0.562387	0.7	0.488	0.0016498	3.76048e-16	0.726481	0.691	0.508	1.26706e-11	4.89643e-08	7.52097e-16
OAZ1	1.33124e-06	0.304675	1	0.984	0.0448549	4.0594e-16	0.386036	1	0.979	1.36777e-11	1.33124e-06	8.11879e-16
HTATSF1	6.331e-06	0.450604	0.656	0.517	0.213317	4.14405e-16	0.716442	0.749	0.608	1.3963e-11	6.331e-06	8.2881e-16
VEZT	1.67178e-06	0.424495	0.578	0.371	0.0563289	4.36341e-16	0.504312	0.657	0.44	1.47021e-11	1.67178e-06	8.72683e-16
TMTC4	2.9348e-08	0.500377	0.544	0.328	0.000988853	4.66251e-16	0.586247	0.566	0.323	1.57099e-11	2.9348e-08	9.32503e-16
NOL4L	5.03976e-06	0.387741	0.344	0.175	0.16981	4.94421e-16	0.500447	0.451	0.219	1.6659e-11	5.03976e-06	9.88842e-16
C3orf58	0.0056346	0.293702	0.244	0.154	1	6.39405e-16	0.541528	0.377	0.161	2.15441e-11	0.0056346	1.27881e-15
NECAP1	8.29378e-12	0.406118	0.4	0.147	2.79451e-07	6.51634e-16	0.432246	0.4	0.174	2.19562e-11	8.29378e-12	1.30327e-15
CARD19	7.38651e-10	0.509496	0.5	0.246	2.48881e-05	7.59643e-16	0.490554	0.52	0.278	2.55954e-11	7.38651e-10	1.51929e-15
STARD4-AS1	7.94074e-16	0.512254	0.511	0.182	2.67555e-11	2.35947e-08	0.337094	0.423	0.256	0.000794999	2.35947e-08	1.58815e-15
GSE1	1.12356e-15	0.627973	0.478	0.18	3.78572e-11	4.2507e-08	0.297561	0.366	0.21	0.00143223	4.2507e-08	2.24712e-15
TULP4	1.13984e-10	0.49375	0.511	0.247	3.84059e-06	1.26332e-15	0.468664	0.52	0.277	4.25664e-11	1.13984e-10	2.52664e-15
RAB3D	2.66864e-13	0.350796	0.278	0.071	8.99172e-09	1.39219e-15	0.285449	0.274	0.089	4.69083e-11	2.66864e-13	2.78437e-15
CYTH2	5.22482e-07	0.510663	0.7	0.559	0.0176045	2.37625e-15	0.526371	0.754	0.558	8.00653e-11	5.22482e-07	4.75249e-15
C14orf132	3.16548e-15	0.640755	0.667	0.327	1.06658e-10	1.44179e-07	0.411524	0.549	0.42	0.00485795	1.44179e-07	6.33095e-15
ARMCX3	4.928e-06	0.438462	0.667	0.496	0.166044	3.65437e-15	0.54204	0.794	0.609	1.2313e-10	4.928e-06	7.30874e-15
COTL1	4.5421e-12	0.725801	0.978	0.94	1.53042e-07	4.16384e-15	0.57497	0.931	0.914	1.40296e-10	4.5421e-12	8.32768e-15
ACTR10	1.57083e-05	0.383502	0.433	0.256	0.529275	4.72277e-15	0.52064	0.611	0.374	1.59129e-10	1.57083e-05	9.44554e-15
NGFR	1.05797e-07	0.431416	0.389	0.179	0.00356471	5.46102e-15	0.391686	0.337	0.128	1.84004e-10	1.05797e-07	1.0922e-14
TMEM55A	2.76443e-09	0.461592	0.489	0.249	9.31447e-05	5.8693e-15	0.478851	0.491	0.258	1.9776e-10	2.76443e-09	1.17386e-14
SEMA6A	7.03209e-15	0.859077	0.667	0.372	2.36939e-10	4.91618e-14	0.638755	0.606	0.407	1.65646e-09	4.91618e-14	1.40642e-14
JAKMIP2	1.69963e-05	0.360333	0.411	0.244	0.572673	7.09798e-15	0.481689	0.503	0.278	2.39159e-10	1.69963e-05	1.4196e-14
NLRP1	0.000280271	0.256717	0.822	0.691	1	1.06849e-14	0.496479	0.846	0.742	3.60017e-10	0.000280271	2.13698e-14
LRRN1	0.00305713	0.317013	0.578	0.45	1	1.07996e-14	0.529576	0.657	0.433	3.63882e-10	0.00305713	2.15992e-14
ST7	1.46782e-09	0.254439	0.222	0.061	4.94569e-05	1.32548e-14	0.320724	0.24	0.075	4.46608e-10	1.46782e-09	2.65097e-14
TBCB	3.31351e-05	0.34761	0.9	0.882	1	1.56688e-14	0.515408	0.949	0.896	5.27944e-10	3.31351e-05	3.13376e-14
SCG5	3.45436e-10	0.614788	0.478	0.217	1.16391e-05	1.79684e-14	0.704605	0.52	0.301	6.05426e-10	3.45436e-10	3.59367e-14
APC2	7.32961e-06	0.277591	0.267	0.117	0.246964	2.30538e-14	0.449056	0.36	0.156	7.76775e-10	7.32961e-06	4.61076e-14
ARL8A	0.0031126	0.257533	0.289	0.183	1	2.68661e-14	0.414353	0.394	0.186	9.05226e-10	0.0031126	5.37322e-14
TCAF1	0.00068261	0.304269	0.5	0.378	1	2.82427e-14	0.636386	0.6	0.411	9.51608e-10	0.00068261	5.64853e-14
SSBP3	2.92922e-14	0.672705	0.7	0.397	9.86971e-10	2.58494e-11	0.504689	0.606	0.442	8.70969e-07	2.58494e-11	5.85844e-14
RAB6B	3.60532e-08	0.263632	0.178	0.048	0.00121478	3.39478e-14	0.315053	0.246	0.079	1.14384e-09	3.60532e-08	6.78955e-14
NEDD4L	9.32355e-05	0.348913	0.367	0.218	1	3.4317e-14	0.44794	0.434	0.223	1.15628e-09	9.32355e-05	6.8634e-14
MIR124-2HG	0.00280023	0.280337	0.511	0.393	1	3.90378e-14	0.564548	0.611	0.387	1.31534e-09	0.00280023	7.80756e-14
DCTN1	2.32662e-10	0.611568	0.522	0.285	7.83931e-06	4.77283e-14	0.536839	0.566	0.361	1.60816e-09	2.32662e-10	9.54566e-14
RHBDL3	4.88525e-14	0.384912	0.278	0.068	1.64604e-09	1.22902e-10	0.297812	0.234	0.087	4.14107e-06	1.22902e-10	9.7705e-14
SMIM14	8.96305e-05	0.36527	0.589	0.43	1	5.00655e-14	0.513202	0.634	0.409	1.68691e-09	8.96305e-05	1.00131e-13
EFNA3	1.04692e-05	0.322759	0.278	0.128	0.352749	5.77207e-14	0.511258	0.406	0.199	1.94484e-09	1.04692e-05	1.15441e-13
PIGP	0.000326607	0.287893	0.389	0.244	1	6.29131e-14	0.39548	0.577	0.339	2.11979e-09	0.000326607	1.25826e-13
MAPK6	0.000846871	0.320228	0.544	0.438	1	6.33339e-14	0.507339	0.703	0.496	2.13397e-09	0.000846871	1.26668e-13
DYNLT1	9.36068e-05	0.329898	0.933	0.89	1	6.66024e-14	0.45796	0.949	0.907	2.2441e-09	9.36068e-05	1.33205e-13
NCOA1	8.66834e-08	0.352027	0.3	0.124	0.00292071	8.78864e-14	0.384044	0.337	0.143	2.96125e-09	8.66834e-08	1.75773e-13
ZBTB20	6.7198e-05	0.298969	0.289	0.146	1	8.92912e-14	0.457329	0.411	0.197	3.00858e-09	6.7198e-05	1.78582e-13
BTBD17	9.09416e-14	0.999164	0.722	0.413	3.06419e-09	9.68898e-08	0.612121	0.611	0.503	0.0032646	9.68898e-08	1.81883e-13
LOXL1	9.21268e-14	0.740823	0.389	0.132	3.10412e-09	2.33091e-13	0.518303	0.429	0.217	7.85377e-09	2.33091e-13	1.84254e-13
AKIRIN2	0.00390042	0.288759	0.6	0.495	1	9.32759e-14	0.535788	0.697	0.539	3.14284e-09	0.00390042	1.86552e-13
SYT11	8.77912e-05	0.363589	0.611	0.461	1	1.00582e-13	0.527101	0.583	0.374	3.389e-09	8.77912e-05	2.01163e-13
UBE2D1	2.57823e-07	0.482094	0.7	0.53	0.00868709	1.02238e-13	0.452212	0.789	0.621	3.44479e-09	2.57823e-07	2.04475e-13
SETBP1	1.15946e-13	0.544588	0.422	0.148	3.90668e-09	1.377e-11	0.31731	0.343	0.158	4.63967e-07	1.377e-11	2.31892e-13
CCDC92	4.95172e-05	0.259607	0.289	0.147	1	1.17315e-13	0.399881	0.36	0.164	3.95281e-09	4.95172e-05	2.3463e-13
BTG2	1.24693e-13	0.770637	0.622	0.326	4.2014e-09	0.000429245	0.521867	0.429	0.345	1	0.000429245	2.49386e-13
BTG1	8.74511e-08	0.613318	0.967	0.895	0.00294658	1.90093e-13	0.547041	0.971	0.886	6.40498e-09	8.74511e-08	3.80185e-13
NAP1L5	2.11491e-13	0.302417	0.278	0.068	7.12598e-09	2.19009e-11	0.353154	0.263	0.104	7.37929e-07	2.19009e-11	4.22982e-13
NDFIP1	0.000380751	0.421367	0.756	0.684	1	2.12236e-13	0.530804	0.874	0.761	7.15109e-09	0.000380751	4.24473e-13
ACSL4	2.40438e-13	0.486026	0.333	0.1	8.10132e-09	1.4819e-12	0.351163	0.32	0.134	4.99311e-08	1.4819e-12	4.80876e-13
MAML3	2.50504e-13	0.316101	0.267	0.064	8.44049e-09	4.5308e-10	0.270374	0.229	0.089	1.52661e-05	4.5308e-10	5.01008e-13
RCOR2	1.3393e-09	0.445053	0.478	0.228	4.51265e-05	3.43483e-13	0.396667	0.451	0.239	1.15733e-08	1.3393e-09	6.86966e-13
PBX3	0.000267399	0.381985	0.444	0.312	1	3.55224e-13	0.546264	0.531	0.319	1.19689e-08	0.000267399	7.10448e-13
TMEM132A	8.30935e-12	0.553742	0.567	0.295	2.79975e-07	3.55958e-13	0.547191	0.56	0.356	1.19936e-08	8.30935e-12	7.11915e-13
RPS6KA2	5.48682e-06	0.301386	0.278	0.125	0.184873	3.96637e-13	0.339023	0.343	0.149	1.33643e-08	5.48682e-06	7.93274e-13
DPYSL5	2.20094e-06	0.41964	0.711	0.573	0.0741585	4.3656e-13	0.453423	0.743	0.585	1.47095e-08	2.20094e-06	8.7312e-13
C7orf55	4.49203e-09	0.614863	0.767	0.585	0.000151355	4.49966e-13	0.504353	0.789	0.622	1.51611e-08	4.49203e-09	8.99931e-13
UCHL1	0.000544417	0.619435	0.733	0.668	1	4.7544e-13	0.912519	0.92	0.833	1.60195e-08	0.000544417	9.5088e-13
CPEB4	5.19362e-06	0.302729	0.222	0.087	0.174994	5.00199e-13	0.370062	0.286	0.112	1.68537e-08	5.19362e-06	1.0004e-12
TMEM198	8.48854e-10	0.345662	0.311	0.109	2.86013e-05	5.79879e-13	0.33941	0.32	0.133	1.95384e-08	8.48854e-10	1.15976e-12
DLG4	7.54043e-07	0.299474	0.256	0.099	0.0254067	6.25004e-13	0.304603	0.274	0.102	2.10589e-08	7.54043e-07	1.25001e-12
DLL1	6.75165e-13	1.23953	0.533	0.247	2.2749e-08	2.47419e-07	0.75875	0.411	0.262	0.00833655	2.47419e-07	1.35033e-12
KIDINS220	0.000124153	0.366067	0.433	0.279	1	6.93265e-13	0.536772	0.514	0.318	2.33589e-08	0.000124153	1.38653e-12
DNAJB9	1.43995e-07	0.49234	0.489	0.275	0.00485176	7.07552e-13	0.482222	0.52	0.311	2.38403e-08	1.43995e-07	1.4151e-12
GRINA	3.04355e-07	0.445537	0.667	0.458	0.0102549	7.28584e-13	0.47551	0.743	0.564	2.45489e-08	3.04355e-07	1.45717e-12
NKAIN3	7.40567e-13	0.377169	0.3	0.083	2.49527e-08	0.00213871	0.266677	0.223	0.149	1	0.00213871	1.48113e-12
ELOVL4	3.94586e-08	0.295239	0.3	0.114	0.00132952	8.1067e-13	0.349197	0.303	0.122	2.73147e-08	3.94586e-08	1.62134e-12
ZSCAN9	5.27719e-08	0.281537	0.267	0.094	0.0017781	8.25318e-13	0.338658	0.286	0.113	2.78083e-08	5.27719e-08	1.65064e-12
PLXNA1	1.58188e-06	0.369939	0.367	0.183	0.0532998	8.49282e-13	0.420491	0.377	0.181	2.86157e-08	1.58188e-06	1.69856e-12
CHMP5	0.000874912	0.306169	0.722	0.606	1	8.66518e-13	0.469342	0.794	0.653	2.91965e-08	0.000874912	1.73304e-12
NRCAM	0.00403647	0.290486	0.456	0.338	1	9.01832e-13	0.574612	0.514	0.318	3.03863e-08	0.00403647	1.80366e-12
SIRT2	0.00388884	0.271017	0.278	0.175	1	1.14493e-12	0.38	0.4	0.195	3.85772e-08	0.00388884	2.28986e-12
MIB1	1.13113e-10	0.536253	0.567	0.314	3.81122e-06	1.18403e-12	0.526764	0.509	0.316	3.98947e-08	1.13113e-10	2.36806e-12
BCL7A	1.99667e-06	0.604767	0.578	0.404	0.0672758	1.26839e-12	0.439339	0.634	0.431	4.27372e-08	1.99667e-06	2.53679e-12
CALCOCO1	1.64705e-07	0.287347	0.233	0.081	0.00554956	1.35181e-12	0.35339	0.297	0.121	4.55477e-08	1.64705e-07	2.70361e-12
YPEL5	4.0138e-06	0.408696	0.611	0.431	0.135241	1.38684e-12	0.406146	0.68	0.498	4.67281e-08	4.0138e-06	2.77368e-12
RTN3	0.000176513	0.343136	0.867	0.806	1	1.50766e-12	0.470232	0.96	0.878	5.07991e-08	0.000176513	3.01532e-12
ENO2	9.35444e-05	0.508286	0.411	0.276	1	1.73693e-12	0.715657	0.543	0.359	5.8524e-08	9.35444e-05	3.47385e-12
MMADHC	0.00250967	0.310786	0.644	0.565	1	1.91197e-12	0.505967	0.806	0.676	6.44219e-08	0.00250967	3.82394e-12
PFDN4	2.30579e-06	0.450326	0.778	0.704	0.0776913	1.96259e-12	0.447276	0.806	0.713	6.61275e-08	2.30579e-06	3.92518e-12
DDX5	1.10715e-07	0.443597	0.978	0.962	0.00373043	2.00833e-12	0.42132	0.983	0.964	6.76686e-08	1.10715e-07	4.01666e-12
SARS	9.60807e-11	0.679328	0.756	0.528	3.23734e-06	2.04024e-12	0.56411	0.754	0.591	6.87439e-08	9.60807e-11	4.08048e-12
NECAB3	3.05821e-11	0.426319	0.311	0.098	1.03043e-06	2.22946e-12	0.356513	0.326	0.142	7.51194e-08	3.05821e-11	4.45892e-12
CBLB	4.6399e-06	0.409855	0.367	0.187	0.156337	2.31628e-12	0.444244	0.349	0.163	7.80446e-08	4.6399e-06	4.63255e-12
ATXN7L3B	0.000484211	0.322361	0.611	0.495	1	2.37245e-12	0.505231	0.663	0.504	7.99374e-08	0.000484211	4.74491e-12
PODXL2	7.69288e-07	0.509111	0.711	0.53	0.0259204	2.39466e-12	0.443027	0.777	0.633	8.06858e-08	7.69288e-07	4.78932e-12
CCNG2	9.77829e-05	0.390121	0.478	0.316	1	2.92129e-12	0.560099	0.554	0.356	9.84301e-08	9.77829e-05	5.84259e-12
VDAC2	3.3143e-07	0.42816	0.956	0.847	0.0111672	3.75213e-12	0.426424	0.937	0.883	1.26424e-07	3.3143e-07	7.50425e-12
LRCH2	1.39734e-07	0.276194	0.256	0.093	0.0047082	3.81226e-12	0.300458	0.286	0.116	1.2845e-07	1.39734e-07	7.62452e-12
CORO1C	4.41737e-07	0.578597	0.5	0.326	0.0148839	3.89534e-12	0.458743	0.56	0.355	1.31249e-07	4.41737e-07	7.79067e-12
GRAMD1A	0.000756079	0.30825	0.478	0.336	1	3.89676e-12	0.467379	0.583	0.39	1.31297e-07	0.000756079	7.79352e-12
OXR1	4.13069e-12	0.594308	0.589	0.307	1.39179e-07	2.61526e-10	0.395511	0.543	0.362	8.81184e-06	2.61526e-10	8.26137e-12
EIF1B	2.47628e-05	0.320524	0.933	0.886	0.834358	4.90827e-12	0.430054	0.931	0.876	1.65379e-07	2.47628e-05	9.81654e-12
AP1S2	0.00034989	0.328408	0.778	0.763	1	5.58206e-12	0.508885	0.846	0.795	1.88082e-07	0.00034989	1.11641e-11
BTF3L4	0.000182657	0.319602	0.844	0.806	1	7.45881e-12	0.409221	0.926	0.867	2.51317e-07	0.000182657	1.49176e-11
BRSK2	1.38349e-10	0.298935	0.244	0.067	4.66153e-06	8.33808e-12	0.290694	0.246	0.09	2.80943e-07	1.38349e-10	1.66762e-11
ZNF664	4.61822e-08	0.478438	0.589	0.368	0.00155606	8.94745e-12	0.462146	0.566	0.38	3.01475e-07	4.61822e-08	1.78949e-11
CLIP3	9.84309e-06	0.435054	0.422	0.257	0.331653	9.1423e-12	0.419613	0.526	0.311	3.08041e-07	9.84309e-06	1.82846e-11
SATB1	9.72845e-09	0.325275	0.256	0.083	0.00032779	9.18498e-12	0.292278	0.263	0.1	3.09479e-07	9.72845e-09	1.837e-11
GADD45A	1.02655e-11	1.00376	0.567	0.29	3.45885e-07	5.72933e-10	0.83717	0.4	0.244	1.93044e-05	5.72933e-10	2.0531e-11
LCOR	4.26968e-09	0.456483	0.522	0.285	0.000143863	1.11932e-11	0.414504	0.52	0.329	3.77143e-07	4.26968e-09	2.23864e-11
HERC1	6.48642e-06	0.307311	0.3	0.144	0.218553	1.14034e-11	0.34159	0.343	0.161	3.84227e-07	6.48642e-06	2.28068e-11
KIAA1715	1.31251e-11	0.427192	0.533	0.241	4.42236e-07	6.40161e-07	0.276193	0.423	0.279	0.0215696	6.40161e-07	2.62501e-11
DBNDD1	1.32512e-11	0.368351	0.389	0.142	4.46487e-07	6.40306e-06	0.291632	0.314	0.194	0.215745	6.40306e-06	2.65024e-11
PCMT1	2.22802e-06	0.415949	0.778	0.629	0.0750709	1.33631e-11	0.521419	0.829	0.735	4.50256e-07	2.22802e-06	2.67262e-11
AK1	1.72969e-07	0.504392	0.522	0.316	0.00582801	1.56321e-11	0.503588	0.566	0.388	5.26707e-07	1.72969e-07	3.12642e-11
RND3	1.82034e-11	0.520776	0.378	0.136	6.13346e-07	2.56625e-09	0.521059	0.411	0.24	8.64671e-05	2.56625e-09	3.64068e-11
BAZ2B	0.00229587	0.328419	0.667	0.585	1	1.99388e-11	0.505851	0.743	0.596	6.71819e-07	0.00229587	3.98777e-11
IGSF8	3.62785e-05	0.252776	0.189	0.074	1	2.03702e-11	0.51507	0.291	0.123	6.86355e-07	3.62785e-05	4.07405e-11
OCIAD1	0.00768777	0.257772	0.778	0.729	1	2.10951e-11	0.375958	0.891	0.763	7.10777e-07	0.00768777	4.21901e-11
NPDC1	2.4283e-11	0.576905	0.678	0.4	8.18191e-07	2.27424e-11	0.440761	0.669	0.488	7.66281e-07	2.4283e-11	4.54847e-11
PGAP1	2.45375e-11	0.597514	0.533	0.26	8.26767e-07	3.56642e-06	0.353456	0.394	0.276	0.120167	3.56642e-06	4.9075e-11
PRKX	4.4559e-09	0.473836	0.789	0.545	0.000150137	2.92894e-11	0.450079	0.703	0.555	9.86877e-07	4.4559e-09	5.85788e-11
MLLT4	1.75886e-08	0.453322	0.644	0.405	0.000592629	2.9731e-11	0.478913	0.634	0.477	1.00176e-06	1.75886e-08	5.94621e-11
EXOC5	0.0111115	0.348327	0.467	0.398	1	3.02391e-11	0.414236	0.634	0.456	1.01888e-06	0.0111115	6.04782e-11
SESTD1	3.78761e-06	0.379434	0.522	0.349	0.12762	3.38131e-11	0.389713	0.554	0.355	1.1393e-06	3.78761e-06	6.76263e-11
LEPROTL1	3.59224e-07	0.46437	0.744	0.576	0.0121037	3.46392e-11	0.431729	0.731	0.593	1.16713e-06	3.59224e-07	6.92785e-11
TRIB2	5.50649e-09	0.420319	0.511	0.259	0.000185536	3.72825e-11	0.397854	0.463	0.268	1.2562e-06	5.50649e-09	7.45651e-11
PEG10	6.60898e-08	0.901619	0.622	0.454	0.00222683	4.03288e-11	0.736688	0.674	0.576	1.35884e-06	6.60898e-08	8.06575e-11
CLTB	1.95518e-06	0.406384	0.644	0.457	0.0658778	4.43895e-11	0.521996	0.691	0.545	1.49566e-06	1.95518e-06	8.87791e-11
DCTN2	1.13504e-06	0.504821	0.822	0.732	0.0382441	4.65338e-11	0.408984	0.92	0.804	1.56791e-06	1.13504e-06	9.30676e-11
TMOD2	7.50152e-11	0.2668	0.211	0.051	2.52756e-06	5.75567e-11	0.281855	0.194	0.064	1.93932e-06	7.50152e-11	1.15113e-10
SRP14	1.00284e-09	0.324924	1	0.998	3.37896e-05	6.1837e-11	0.264426	1	1	2.08354e-06	1.00284e-09	1.23674e-10
COX17	0.000159752	0.439084	0.733	0.66	1	7.37222e-11	0.470703	0.731	0.615	2.484e-06	0.000159752	1.47444e-10
CTNND2	0.00180603	0.316221	0.367	0.247	1	8.64223e-11	0.469922	0.451	0.271	2.91191e-06	0.00180603	1.72845e-10
GDF11	3.63002e-10	0.600123	0.6	0.347	1.2231e-05	1.09931e-10	0.432209	0.56	0.393	3.70402e-06	3.63002e-10	2.19862e-10
FNBP1L	9.39191e-07	0.510515	0.611	0.404	0.0316451	1.13738e-10	0.479421	0.589	0.43	3.83229e-06	9.39191e-07	2.27476e-10
KIF3C	3.74914e-09	0.323315	0.322	0.118	0.000126324	1.14237e-10	0.354134	0.28	0.121	3.84911e-06	3.74914e-09	2.28475e-10
FAM96B	0.00487214	0.292923	0.8	0.751	1	1.34107e-10	0.374379	0.88	0.785	4.51861e-06	0.00487214	2.68214e-10
TCF4	1.38009e-10	0.616282	0.689	0.415	4.65008e-06	1.42465e-06	0.37064	0.594	0.49	0.048002	1.42465e-06	2.76018e-10
RAB2A	0.0010234	0.30368	0.833	0.772	1	1.56405e-10	0.447643	0.897	0.801	5.26991e-06	0.0010234	3.1281e-10
AKAP9	1.0355e-05	0.426839	0.556	0.398	0.348903	1.6719e-10	0.406906	0.674	0.495	5.63331e-06	1.0355e-05	3.3438e-10
MTMR9	0.000632481	0.279354	0.367	0.229	1	1.69403e-10	0.343602	0.417	0.23	5.70785e-06	0.000632481	3.38805e-10
TXN	6.6902e-06	0.471307	0.922	0.911	0.22542	1.91714e-10	0.473485	0.971	0.94	6.4596e-06	6.6902e-06	3.83427e-10
ZCCHC17	2.81532e-07	0.514166	0.756	0.585	0.00948594	2.132e-10	0.478343	0.771	0.652	7.18355e-06	2.81532e-07	4.26399e-10
HIST1H2AC	1.11637e-06	0.279926	0.189	0.061	0.0376151	2.34977e-10	0.332269	0.234	0.09	7.91732e-06	1.11637e-06	4.69954e-10
CERS6	1.5736e-08	0.350261	0.344	0.142	0.000530207	2.65062e-10	0.34642	0.343	0.169	8.93099e-06	1.5736e-08	5.30123e-10
AUTS2	0.000124638	0.323645	0.5	0.343	1	2.78866e-10	0.424805	0.514	0.329	9.39612e-06	0.000124638	5.57733e-10
CHD7	1.98092e-06	0.49596	0.867	0.75	0.0667452	2.84906e-10	0.445706	0.84	0.73	9.59963e-06	1.98092e-06	5.69812e-10
SAT2	1.9744e-09	0.631804	0.889	0.743	6.65253e-05	3.1656e-10	0.467708	0.88	0.808	1.06662e-05	1.9744e-09	6.3312e-10
MORF4L2	2.20335e-05	0.320011	0.989	0.974	0.742398	3.79258e-10	0.369851	0.989	0.989	1.27787e-05	2.20335e-05	7.58517e-10
FGD4	3.28636e-09	0.460062	0.378	0.157	0.00011073	3.82595e-10	0.359587	0.331	0.165	1.28911e-05	3.28636e-09	7.65189e-10
DYRK1B	4.41619e-10	0.462134	0.511	0.243	1.48799e-05	0.000124597	0.254579	0.36	0.26	1	0.000124597	8.83239e-10
ITFG1	0.000250757	0.281219	0.522	0.358	1	4.59062e-10	0.388131	0.56	0.389	1.54676e-05	0.000250757	9.18123e-10
PNMA1	2.65639e-06	0.456195	0.667	0.493	0.0895044	4.65427e-10	0.530281	0.709	0.603	1.56821e-05	2.65639e-06	9.30855e-10
ATP6V1B2	3.01669e-05	0.36263	0.467	0.294	1	4.67026e-10	0.431858	0.543	0.37	1.5736e-05	3.01669e-05	9.34051e-10
DCLK1	1.96269e-06	0.380441	0.356	0.177	0.066131	5.00702e-10	0.455951	0.366	0.198	1.68706e-05	1.96269e-06	1.0014e-09
MAPK8IP1	0.000464429	0.298819	0.367	0.228	1	5.0935e-10	0.470757	0.429	0.254	1.7162e-05	0.000464429	1.0187e-09
LMBR1L	1.59572e-08	0.456284	0.511	0.284	0.00053766	5.91709e-10	0.355956	0.463	0.28	1.9937e-05	1.59572e-08	1.18342e-09
POLR2K	6.1378e-10	0.474703	0.944	0.805	2.06807e-05	2.76163e-06	0.341827	0.863	0.833	0.0930504	2.76163e-06	1.22756e-09
MOSPD1	7.51142e-10	0.438119	0.456	0.204	2.5309e-05	5.72545e-08	0.31267	0.491	0.325	0.00192913	5.72545e-08	1.50228e-09
TTC3	0.00110427	0.344765	0.9	0.823	1	8.48586e-10	0.462331	0.966	0.938	2.85922e-05	0.00110427	1.69717e-09
C10orf35	0.000172715	0.334655	0.444	0.274	1	8.76393e-10	0.495288	0.491	0.319	2.95292e-05	0.000172715	1.75279e-09
FAM63B	0.000181697	0.462858	0.444	0.313	1	9.16521e-10	0.396415	0.514	0.333	3.08813e-05	0.000181697	1.83304e-09
SPHK2	1.02737e-09	0.419247	0.433	0.19	3.46161e-05	1.24552e-05	0.262533	0.297	0.181	0.419664	1.24552e-05	2.05473e-09
RAB7A	5.56953e-05	0.435542	0.844	0.737	1	1.07353e-09	0.364607	0.851	0.776	3.61714e-05	5.56953e-05	2.14706e-09
NAPA	0.00442192	0.313444	0.433	0.326	1	1.14992e-09	0.466571	0.549	0.391	3.87453e-05	0.00442192	2.29983e-09
POU3F2	7.85733e-05	0.4219	0.611	0.499	1	1.25799e-09	0.514258	0.6	0.435	4.23867e-05	7.85733e-05	2.51598e-09
CAMK2N1	1.45089e-09	0.514009	0.467	0.233	4.88862e-05	3.31963e-07	0.352965	0.406	0.262	0.0111852	3.31963e-07	2.90177e-09
NDUFA9	0.00398884	0.251109	0.456	0.338	1	1.55873e-09	0.436074	0.571	0.426	5.25198e-05	0.00398884	3.11746e-09
C7orf73	1.61603e-09	0.47486	0.978	0.909	5.44504e-05	1.62607e-08	0.309277	0.926	0.907	0.000547887	1.62607e-08	3.23205e-09
NKIRAS2	1.68718e-09	0.553701	0.656	0.431	5.68478e-05	9.97771e-08	0.340462	0.6	0.468	0.00336189	9.97771e-08	3.37436e-09
PNRC1	0.000230218	0.407867	0.644	0.545	1	1.94132e-09	0.438374	0.743	0.581	6.54108e-05	0.000230218	3.88264e-09
SLC22A17	0.000552065	0.294018	0.367	0.231	1	2.03679e-09	0.430942	0.526	0.35	6.86274e-05	0.000552065	4.07357e-09
TACC2	5.55371e-06	0.361274	0.367	0.202	0.187127	2.05559e-09	0.359721	0.394	0.226	6.92611e-05	5.55371e-06	4.11118e-09
ZNF428	0.000380652	0.342187	0.933	0.897	1	2.09483e-09	0.415802	0.971	0.945	7.05833e-05	0.000380652	4.18967e-09
CHD4	5.07716e-05	0.438507	0.733	0.656	1	2.22202e-09	0.378875	0.811	0.695	7.48689e-05	5.07716e-05	4.44405e-09
DMRTA1	2.26764e-09	0.676821	0.522	0.28	7.64058e-05	0.00615966	0.448513	0.394	0.333	1	0.00615966	4.53528e-09
CCDC90B	6.61139e-06	0.383815	0.856	0.713	0.222764	2.32216e-09	0.383552	0.806	0.702	7.8243e-05	6.61139e-06	4.64433e-09
AC011043.1	2.85322e-08	0.542569	0.622	0.444	0.000961364	2.49978e-09	0.400133	0.611	0.457	8.42275e-05	2.85322e-08	4.99955e-09
TBCA	2.59388e-09	0.705662	0.978	0.939	8.73983e-05	2.10003e-06	0.793423	0.96	0.938	0.0707584	2.10003e-06	5.18777e-09
PNPLA8	2.43724e-05	0.335789	0.333	0.174	0.821204	2.65621e-09	0.394102	0.371	0.204	8.94984e-05	2.43724e-05	5.31242e-09
SEC11C	0.00022044	0.334836	0.744	0.604	1	2.77715e-09	0.332584	0.777	0.653	9.35734e-05	0.00022044	5.55431e-09
TSPAN13	5.42163e-06	0.556693	0.7	0.569	0.182676	3.12932e-09	0.597601	0.703	0.61	0.000105439	5.42163e-06	6.25864e-09
UBA1	0.00193046	0.30942	0.756	0.648	1	3.18568e-09	0.403967	0.783	0.669	0.000107338	0.00193046	6.37136e-09
RAB1A	0.000410909	0.308214	0.833	0.811	1	3.70427e-09	0.374644	0.891	0.828	0.000124812	0.000410909	7.40854e-09
CHST12	0.00227189	0.25165	0.456	0.333	1	4.00014e-09	0.402404	0.514	0.351	0.000134781	0.00227189	8.00029e-09
MRPL44	0.000153582	0.296143	0.511	0.347	1	4.04893e-09	0.380591	0.549	0.384	0.000136425	0.000153582	8.09786e-09
2021-03-06	8.98613e-07	0.594518	0.733	0.552	0.0302779	4.35819e-09	0.429098	0.686	0.568	0.000146845	8.98613e-07	8.71637e-09
MRPS11	0.00171446	0.264278	0.7	0.578	1	4.52031e-09	0.401388	0.72	0.616	0.000152307	0.00171446	9.04062e-09
MYO10	4.60122e-09	0.738211	0.767	0.618	0.000155034	0.0231853	0.349333	0.634	0.65	1	0.0231853	9.20244e-09
EIF4A1	0.000959116	0.275383	0.878	0.829	1	4.61505e-09	0.391248	0.926	0.885	0.0001555	0.000959116	9.2301e-09
ACTR1A	4.6853e-09	0.388428	0.744	0.477	0.000157866	2.02273e-05	0.348223	0.606	0.538	0.681537	2.02273e-05	9.3706e-09
C11orf95	4.96094e-09	0.38202	0.356	0.147	0.000167154	5.71426e-09	0.302283	0.303	0.153	0.000192536	5.71426e-09	9.92187e-09
MYO1B	8.55115e-08	0.343676	0.322	0.132	0.00288122	5.47909e-09	0.374621	0.331	0.172	0.000184612	8.55115e-08	1.09582e-08
POLB	4.14423e-07	0.255044	0.244	0.09	0.0139636	5.82642e-09	0.253281	0.251	0.11	0.000196316	4.14423e-07	1.16528e-08
HOMER3	5.87859e-09	0.586402	0.644	0.424	0.000198073	4.91992e-05	0.282183	0.594	0.516	1	4.91992e-05	1.17572e-08
ZNF608	0.00029906	0.307616	0.433	0.271	1	6.15124e-09	0.433694	0.434	0.272	0.00020726	0.00029906	1.23025e-08
SBK1	8.51346e-09	0.425896	0.411	0.191	0.000286853	6.43156e-09	0.408427	0.377	0.227	0.000216705	8.51346e-09	1.28631e-08
ZKSCAN1	0.00041401	0.333601	0.744	0.614	1	6.43702e-09	0.403857	0.789	0.655	0.000216889	0.00041401	1.2874e-08
MCTS1	0.000901247	0.313265	0.722	0.612	1	6.44704e-09	0.351662	0.714	0.574	0.000217226	0.000901247	1.28941e-08
PCMTD1	0.000387519	0.25427	0.356	0.213	1	7.08531e-09	0.314243	0.417	0.246	0.000238732	0.000387519	1.41706e-08
ATP6V0A1	0.000654476	0.335527	0.344	0.21	1	7.33302e-09	0.325862	0.406	0.232	0.000247079	0.000654476	1.4666e-08
DNAJB6	4.15427e-08	0.453984	0.944	0.824	0.00139974	7.38055e-09	0.404066	0.903	0.831	0.00024868	4.15427e-08	1.47611e-08
TRIM2	0.000988431	0.279926	0.611	0.486	1	7.88186e-09	0.405392	0.669	0.535	0.000265571	0.000988431	1.57637e-08
C1orf53	9.02389e-09	0.348583	0.256	0.085	0.000304051	1.32998e-07	0.270818	0.251	0.122	0.00448125	1.32998e-07	1.80478e-08
DYNC1LI1	0.00176218	0.319499	0.433	0.33	1	9.243e-09	0.440859	0.537	0.406	0.000311434	0.00176218	1.8486e-08
MTF2	0.000638087	0.270068	0.778	0.665	1	1.08254e-08	0.354016	0.794	0.659	0.00036475	0.000638087	2.16507e-08
INAFM1	0.0167923	0.303138	0.433	0.356	1	1.29128e-08	0.540412	0.48	0.336	0.000435085	0.0167923	2.58256e-08
MAPK10	5.93213e-07	0.386105	0.622	0.422	0.0199877	1.35289e-08	0.389734	0.583	0.426	0.000455844	5.93213e-07	2.70579e-08
HDAC2	2.23495e-05	0.355444	0.911	0.817	0.753044	1.37026e-08	0.361355	0.909	0.875	0.000461696	2.23495e-05	2.74052e-08
SMARCAD1	6.61443e-07	0.527991	0.389	0.199	0.0222867	1.51133e-08	0.370197	0.406	0.239	0.000509228	6.61443e-07	3.02266e-08
MEX3A	0.010597	0.255298	0.667	0.577	1	1.59732e-08	0.394908	0.703	0.603	0.000538199	0.010597	3.19463e-08
DTD1	0.00578404	0.256003	0.789	0.68	1	1.78596e-08	0.396199	0.783	0.711	0.000601761	0.00578404	3.57192e-08
BRD3	2.26628e-05	0.342048	0.733	0.584	0.7636	1.82642e-08	0.381011	0.72	0.62	0.000615394	2.26628e-05	3.65284e-08
KAT6B	1.83683e-08	0.55331	0.467	0.245	0.000618901	2.56682e-07	0.355717	0.434	0.285	0.00864863	2.56682e-07	3.67366e-08
ZHX1	1.89391e-08	0.54231	0.5	0.265	0.000638135	0.000264947	0.273223	0.377	0.282	1	0.000264947	3.78783e-08
ARSD	1.94642e-06	0.310347	0.233	0.091	0.0655827	1.96122e-08	0.262035	0.217	0.09	0.000660813	1.94642e-06	3.92244e-08
ZDHHC9	0.00265007	0.314928	0.356	0.245	1	2.49282e-08	0.264671	0.297	0.148	0.000839932	0.00265007	4.98565e-08
BCL2L1	0.0113228	0.309434	0.389	0.317	1	3.40663e-08	0.336007	0.514	0.363	0.00114783	0.0113228	6.81326e-08
PIK3R3	8.84504e-05	0.28297	0.4	0.238	1	3.49632e-08	0.310017	0.429	0.265	0.00117805	8.84504e-05	6.99264e-08
EXOC7	0.0003498	0.315232	0.656	0.533	1	3.67708e-08	0.447048	0.646	0.551	0.00123895	0.0003498	7.35415e-08
PKIA	3.69232e-08	0.407485	0.478	0.254	0.00124409	0.000466704	0.266863	0.326	0.239	1	0.000466704	7.38463e-08
CCDC167	0.000505843	0.322423	0.9	0.799	1	3.95631e-08	0.336766	0.869	0.793	0.00133304	0.000505843	7.91263e-08
LRCH4	0.000606943	0.299825	0.333	0.2	1	4.1717e-08	0.337311	0.36	0.204	0.00140561	0.000606943	8.3434e-08
MRPS36	0.0110606	0.31567	0.611	0.547	1	4.23742e-08	0.368738	0.646	0.528	0.00142776	0.0110606	8.47485e-08
APBA2	0.0130941	0.271736	0.4	0.306	1	4.27386e-08	0.39609	0.509	0.357	0.00144004	0.0130941	8.54773e-08
PHC2	5.3379e-08	0.467327	0.522	0.307	0.00179855	8.99118e-08	0.366398	0.491	0.355	0.00302949	8.99118e-08	1.06758e-07
SUPT4H1	6.12301e-06	0.37053	0.833	0.734	0.206309	5.59824e-08	0.338501	0.829	0.774	0.00188627	6.12301e-06	1.11965e-07
YPEL1	3.92754e-07	0.410629	0.567	0.363	0.0132334	5.63486e-08	0.361514	0.554	0.401	0.00189861	3.92754e-07	1.12697e-07
RIC3	2.04323e-06	0.401782	0.489	0.281	0.0688447	6.07454e-08	0.296039	0.526	0.342	0.00204675	2.04323e-06	1.21491e-07
UBXN1	9.94993e-05	0.388968	0.922	0.844	1	6.24392e-08	0.349795	0.92	0.871	0.00210383	9.94993e-05	1.24878e-07
RAB10	0.00716919	0.253771	0.722	0.646	1	7.01437e-08	0.381753	0.777	0.691	0.00236342	0.00716919	1.40287e-07
SERINC3	3.30106e-06	0.325805	0.422	0.235	0.111226	7.44216e-08	0.35005	0.423	0.271	0.00250756	3.30106e-06	1.48843e-07
MAPKAPK2	4.67461e-07	0.418002	0.378	0.189	0.0157506	7.69469e-08	0.343143	0.4	0.254	0.00259265	4.67461e-07	1.53894e-07
PCGF3	9.2307e-08	0.432306	0.4	0.201	0.00311019	3.02999e-05	0.261236	0.314	0.201	1	3.02999e-05	1.84614e-07
RSBN1	1.04106e-05	0.458261	0.589	0.436	0.350774	9.3099e-08	0.374764	0.583	0.445	0.00313688	1.04106e-05	1.86198e-07
EVL	0.000101343	0.306881	0.489	0.328	1	9.96818e-08	0.350744	0.509	0.35	0.00335868	0.000101343	1.99363e-07
CMC1	0.000116141	0.462165	0.533	0.394	1	1.01489e-07	0.408134	0.549	0.421	0.00341956	0.000116141	2.02977e-07
GLUL	3.06442e-06	0.550973	0.856	0.786	0.103253	1.02478e-07	0.520644	0.851	0.832	0.00345289	3.06442e-06	2.04956e-07
FKBP1A	0.000100595	0.356209	0.956	0.917	1	1.07112e-07	0.317098	0.943	0.9	0.00360902	0.000100595	2.14224e-07
ATP6V1F	0.00175934	0.265333	0.856	0.845	1	1.07601e-07	0.28533	0.914	0.862	0.0036255	0.00175934	2.15202e-07
MYEF2	0.00141678	0.336578	0.6	0.487	1	1.15087e-07	0.349205	0.634	0.502	0.00387773	0.00141678	2.30173e-07
FMNL2	6.79554e-07	0.348443	0.433	0.216	0.0228969	1.15817e-07	0.29234	0.4	0.245	0.00390233	6.79554e-07	2.31634e-07
ADGRL3	1.35472e-07	0.437226	0.433	0.226	0.00456458	1.22168e-07	0.407324	0.371	0.232	0.00411634	1.35472e-07	2.44336e-07
BEND5	0.000179781	0.317613	0.367	0.221	1	1.23737e-07	0.374839	0.406	0.264	0.0041692	0.000179781	2.47474e-07
UQCRB	2.05092e-05	0.328007	1	0.97	0.691036	1.45297e-07	0.275172	0.949	0.959	0.00489565	2.05092e-05	2.90595e-07
ARHGEF26	4.41053e-05	0.32406	0.322	0.172	1	1.67804e-07	0.360895	0.32	0.184	0.005654	4.41053e-05	3.35609e-07
ZFAND5	1.81998e-07	0.487028	0.767	0.613	0.00613224	0.00240482	0.251468	0.651	0.623	1	0.00240482	3.63996e-07
2021-09-03	2.20023e-05	0.297229	0.344	0.182	0.741345	1.84621e-07	0.334862	0.354	0.214	0.00622063	2.20023e-05	3.69243e-07
SNX4	2.28246e-07	0.408004	0.456	0.242	0.00769051	1.20092e-05	0.369044	0.417	0.305	0.404639	1.20092e-05	4.56491e-07
TCEAL7	0.0123183	0.367634	0.611	0.52	1	2.2915e-07	0.62962	0.554	0.423	0.00772097	0.0123183	4.58299e-07
DPYSL4	2.3055e-07	0.446869	0.678	0.452	0.00776814	3.87691e-05	0.32427	0.634	0.561	1	3.87691e-05	4.61099e-07
TSNAX	0.000867324	0.307996	0.478	0.329	1	2.82992e-07	0.3774	0.497	0.368	0.00953512	0.000867324	5.65983e-07
ZFHX4	3.15238e-05	0.416452	0.522	0.358	1	2.87819e-07	0.423234	0.543	0.411	0.00969777	3.15238e-05	5.75638e-07
RND2	0.00015234	0.358928	0.744	0.648	1	3.17581e-07	0.444126	0.743	0.645	0.0107006	0.00015234	6.35162e-07
KDM1A	3.49442e-07	0.50366	0.667	0.439	0.0117741	4.49437e-07	0.32175	0.657	0.544	0.0151433	4.49437e-07	6.98885e-07
TBCC	0.000291391	0.303804	0.456	0.305	1	4.35685e-07	0.328093	0.486	0.345	0.01468	0.000291391	8.7137e-07
PPP1R14C	4.46058e-07	0.339114	0.167	0.048	0.0150295	9.38447e-05	0.255744	0.137	0.064	1	9.38447e-05	8.92116e-07
ARL6IP5	0.000258416	0.401351	0.522	0.405	1	4.55099e-07	0.424099	0.657	0.535	0.0153341	0.000258416	9.10197e-07
FTX	2.16991e-05	0.38642	0.3	0.151	0.73113	5.10968e-07	0.328926	0.326	0.188	0.0172166	2.16991e-05	1.02194e-06
FAM32A	5.11476e-07	0.39335	0.867	0.78	0.0172337	5.10204e-05	0.25056	0.817	0.798	1	5.10204e-05	1.02295e-06
MIDN	0.000158177	0.36626	0.656	0.538	1	5.37026e-07	0.358351	0.663	0.564	0.0180945	0.000158177	1.07405e-06
NUAK1	7.01992e-07	0.307342	0.3	0.128	0.0236529	5.47995e-07	0.306004	0.257	0.132	0.0184641	7.01992e-07	1.09599e-06
ATP6V1E1	5.7929e-07	0.413446	0.489	0.288	0.0195186	4.54164e-06	0.332466	0.463	0.339	0.153026	4.54164e-06	1.15858e-06
SPATC1L	0.0174975	0.272391	0.511	0.44	1	7.90448e-07	0.422046	0.623	0.539	0.0266333	0.0174975	1.58089e-06
CADM1	9.85464e-07	0.554814	0.711	0.591	0.0332042	3.88771e-05	0.372103	0.686	0.65	1	3.88771e-05	1.97093e-06
ARID4A	0.00340269	0.394784	0.411	0.31	1	1.00947e-06	0.382971	0.486	0.363	0.0340132	0.00340269	2.01894e-06
C12orf76	1.02826e-06	0.400832	0.7	0.504	0.0346463	1.91932e-06	0.274852	0.657	0.524	0.0646695	1.91932e-06	2.05652e-06
PSMD14	0.00441454	0.343075	0.644	0.57	1	1.04544e-06	0.486197	0.68	0.62	0.0352249	0.00441454	2.09087e-06
OSBPL8	0.00117413	0.261839	0.611	0.495	1	1.28526e-06	0.424764	0.617	0.543	0.0433055	0.00117413	2.57052e-06
SDCCAG8	1.38897e-06	0.344224	0.5	0.282	0.0468	1.54721e-06	0.252587	0.469	0.319	0.0521316	1.54721e-06	2.77794e-06
IER2	0.0236574	0.27752	0.422	0.339	1	1.43245e-06	0.344719	0.583	0.447	0.048265	0.0236574	2.8649e-06
AP5M1	0.00412757	0.285965	0.411	0.293	1	1.46636e-06	0.333975	0.451	0.326	0.0494074	0.00412757	2.93271e-06
LINC00094	0.00277479	0.350265	0.5	0.401	1	1.48182e-06	0.520851	0.491	0.391	0.0499284	0.00277479	2.96364e-06
ZFP90	1.55248e-06	0.357257	0.4	0.21	0.0523094	3.26668e-05	0.272092	0.383	0.272	1	3.26668e-05	3.10497e-06
MAPRE2	0.000169242	0.320429	0.422	0.272	1	1.77017e-06	0.364429	0.4	0.279	0.0596442	0.000169242	3.54034e-06
PRSS23	0.00475831	0.322366	0.856	0.799	1	1.83106e-06	0.423589	0.886	0.795	0.0616956	0.00475831	3.66211e-06
ITGB1	0.00150326	0.367425	0.7	0.606	1	1.89737e-06	0.341304	0.703	0.61	0.0639299	0.00150326	3.79473e-06
SESN3	1.95015e-06	0.35412	0.456	0.261	0.0657084	0.00139084	0.252757	0.371	0.283	1	0.00139084	3.9003e-06
LEMD1	1.9353e-05	0.367392	0.311	0.16	0.652081	2.01452e-06	0.36434	0.309	0.184	0.0678774	1.9353e-05	4.02904e-06
CASC15	2.03142e-06	0.368994	0.344	0.167	0.0684465	4.34943e-06	0.251812	0.343	0.208	0.14655	4.34943e-06	4.06283e-06
PTS	2.04167e-06	0.393865	0.611	0.416	0.0687922	1.16953e-05	0.297304	0.554	0.437	0.394063	1.16953e-05	4.08334e-06
SMDT1	0.0113668	0.286214	0.867	0.822	1	2.1165e-06	0.305649	0.857	0.83	0.0713132	0.0113668	4.23299e-06
DHX36	0.00195794	0.296166	0.733	0.603	1	2.24817e-06	0.329288	0.72	0.618	0.0757499	0.00195794	4.49634e-06
SCARB2	1.39126e-05	0.300992	0.333	0.175	0.468772	2.48249e-06	0.2908	0.366	0.231	0.0836449	1.39126e-05	4.96496e-06
SNAPC3	0.000227099	0.307078	0.489	0.337	1	2.6279e-06	0.339423	0.509	0.381	0.0885445	0.000227099	5.2558e-06
ATP5B	0.000143231	0.258463	0.989	0.915	1	2.67933e-06	0.285193	0.954	0.944	0.0902772	0.000143231	5.35864e-06
VPS28	0.000706476	0.370162	0.833	0.74	1	2.76628e-06	0.304347	0.863	0.805	0.093207	0.000706476	5.53255e-06
TANK	0.000122429	0.325802	0.411	0.256	1	2.82209e-06	0.281937	0.366	0.228	0.0950874	0.000122429	5.64417e-06
CLASP2	3.15544e-06	0.404744	0.367	0.192	0.10632	6.34084e-05	0.328503	0.303	0.204	1	6.34084e-05	6.31088e-06
RBM3	3.70365e-06	0.470454	0.867	0.785	0.124791	0.000680641	0.271145	0.789	0.741	1	0.000680641	7.4073e-06
AGO1	2.92826e-05	0.338712	0.489	0.313	0.986648	3.86033e-06	0.346611	0.469	0.345	0.13007	2.92826e-05	7.72064e-06
ATP6V1A	1.47044e-05	0.285329	0.333	0.172	0.495449	3.91707e-06	0.298948	0.354	0.224	0.131982	1.47044e-05	7.83412e-06
MMGT1	4.05248e-06	0.292083	0.367	0.183	0.136544	4.10685e-06	0.263379	0.32	0.197	0.138376	4.10685e-06	8.10495e-06
FRYL	0.00090549	0.349951	0.333	0.218	1	4.45798e-06	0.268184	0.36	0.236	0.150207	0.00090549	8.91594e-06
ANKRD39	0.000792301	0.288654	0.356	0.222	1	4.57024e-06	0.258117	0.354	0.221	0.15399	0.000792301	9.14046e-06
ISCA1	4.5778e-06	0.380998	0.622	0.438	0.154244	1.16179e-05	0.301765	0.583	0.476	0.391453	1.16179e-05	9.15557e-06
RAB5B	0.000136467	0.308271	0.489	0.325	1	5.18281e-06	0.305253	0.503	0.385	0.174629	0.000136467	1.03656e-05
TP53BP1	0.00781854	0.305004	0.511	0.433	1	6.16799e-06	0.328408	0.531	0.424	0.207824	0.00781854	1.23359e-05
RB1CC1	0.000566378	0.297412	0.489	0.351	1	6.19721e-06	0.294515	0.48	0.355	0.208809	0.000566378	1.23944e-05
AFF4	0.000151037	0.309826	0.456	0.311	1	7.48027e-06	0.311386	0.451	0.329	0.25204	0.000151037	1.49605e-05
HDAC5	0.0191619	0.306252	0.411	0.346	1	7.62704e-06	0.301681	0.457	0.326	0.256985	0.0191619	1.5254e-05
MOB4	7.17357e-05	0.349528	0.678	0.549	1	7.67127e-06	0.280928	0.68	0.603	0.258476	7.17357e-05	1.53425e-05
GNAS	0.00255717	0.317786	0.889	0.888	1	9.11315e-06	0.440931	0.949	0.917	0.307059	0.00255717	1.82262e-05
NDUFS2	0.000239548	0.315101	0.656	0.538	1	9.19023e-06	0.31761	0.726	0.661	0.309655	0.000239548	1.83804e-05
SNRNP27	0.00475442	0.250969	0.522	0.419	1	9.41435e-06	0.321644	0.509	0.404	0.317207	0.00475442	1.88286e-05
PAK2	0.00303784	0.289503	0.678	0.565	1	1.02082e-05	0.314446	0.691	0.613	0.343956	0.00303784	2.04163e-05
SRGAP1	0.001004	0.28718	0.356	0.227	1	1.03202e-05	0.303185	0.343	0.228	0.347729	0.001004	2.06403e-05
DDA1	0.000378434	0.283048	0.633	0.476	1	1.06625e-05	0.304635	0.566	0.453	0.359264	0.000378434	2.1325e-05
CHMP1B	0.00107495	0.253218	0.689	0.539	1	1.15097e-05	0.319753	0.6	0.491	0.387807	0.00107495	2.30192e-05
CBR4	1.22883e-05	0.410366	0.589	0.426	0.414042	0.0009285	0.298669	0.566	0.504	1	0.0009285	2.45765e-05
ZBTB16	1.30704e-05	0.577372	0.644	0.507	0.440393	0.00201703	0.406437	0.531	0.501	1	0.00201703	2.61406e-05
JAG1	1.58462e-05	0.36231	0.311	0.162	0.533922	0.000260213	0.345878	0.314	0.219	1	0.000260213	3.16921e-05
RIOK3	0.000225298	0.281682	0.356	0.205	1	1.59736e-05	0.261944	0.349	0.227	0.538216	0.000225298	3.1947e-05
ETNK1	0.00162655	0.317374	0.411	0.302	1	1.69575e-05	0.349236	0.451	0.343	0.571367	0.00162655	3.39148e-05
C1orf122	0.00288076	0.393468	0.722	0.686	1	1.92828e-05	0.331729	0.76	0.726	0.649714	0.00288076	3.85652e-05
SLU7	0.00197405	0.269474	0.4	0.28	1	2.0693e-05	0.329634	0.417	0.302	0.697231	0.00197405	4.13857e-05
FZD3	2.1317e-05	0.401975	0.833	0.758	0.718255	2.95576e-05	0.295751	0.834	0.751	0.995913	2.95576e-05	4.26336e-05
PABPN1	5.36049e-05	0.304048	0.878	0.82	1	2.40392e-05	0.281638	0.857	0.827	0.809978	5.36049e-05	4.80779e-05
FAM60A	0.00302773	0.327492	0.911	0.866	1	2.72492e-05	0.322912	0.92	0.861	0.918136	0.00302773	5.44977e-05
SECISBP2	2.98038e-05	0.340628	0.7	0.578	1	0.000240149	0.262884	0.651	0.584	1	0.000240149	5.96068e-05
PRRT2	0.00116833	0.442204	0.311	0.202	1	3.42106e-05	0.404917	0.44	0.334	1	0.00116833	6.842e-05
MGEA5	0.000983141	0.297992	0.567	0.45	1	3.73537e-05	0.299058	0.6	0.51	1	0.000983141	7.4706e-05
REEP5	4.06216e-05	0.564934	0.567	0.404	1	0.000535456	0.322545	0.491	0.416	1	0.000535456	8.12416e-05
CERK	0.000490041	0.345028	0.478	0.341	1	4.59665e-05	0.265306	0.497	0.397	1	0.000490041	9.19308e-05
EFR3B	0.0106873	0.363036	0.289	0.205	1	4.82421e-05	0.38069	0.371	0.264	1	0.0106873	9.64819e-05
LRRC49	4.99004e-05	0.280702	0.4	0.235	1	0.000178261	0.290701	0.429	0.325	1	0.000178261	9.97982e-05
TOMM20	5.6471e-05	0.412834	0.8	0.745	1	0.000122326	0.260109	0.783	0.737	1	0.000122326	0.000112939
AGPAT1	0.000187942	0.282598	0.644	0.492	1	7.12313e-05	0.30736	0.583	0.501	1	0.000187942	0.000142458
MTMR4	8.1189e-05	0.304306	0.444	0.285	1	0.000108158	0.329463	0.434	0.33	1	0.000108158	0.000162372
GTF2I	0.00472571	0.268426	0.878	0.865	1	8.98575e-05	0.256305	0.92	0.891	1	0.00472571	0.000179707
FANCF	0.000259483	0.384246	0.5	0.346	1	9.20886e-05	0.335871	0.48	0.378	1	0.000259483	0.000184169
ACLY	0.00166238	0.250244	0.556	0.421	1	0.000128114	0.26944	0.537	0.453	1	0.00166238	0.000256212
CDIPT	0.000607722	0.260376	0.511	0.361	1	0.000172595	0.280621	0.44	0.355	1	0.000607722	0.00034516
FYTTD1	0.000591633	0.272081	0.533	0.38	1	0.000190078	0.265999	0.503	0.416	1	0.000591633	0.00038012
NCALD	0.000458761	0.30641	0.556	0.415	1	0.000194717	0.270246	0.514	0.427	1	0.000458761	0.000389395
CRIPT	0.000203652	0.325323	0.633	0.512	1	0.000374671	0.269591	0.577	0.524	1	0.000374671	0.000407262
SYNE2	0.000215541	0.421813	0.644	0.525	1	0.00109261	0.305203	0.64	0.584	1	0.00109261	0.000431036
RBPJ	0.000255076	0.28603	0.722	0.603	1	0.000227379	0.280971	0.703	0.632	1	0.000255076	0.000454706
ABRACL	0.00133581	0.34725	0.867	0.841	1	0.000249502	0.296493	0.829	0.804	1	0.00133581	0.000498942
IVNS1ABP	0.000293626	0.389241	0.611	0.467	1	0.00349145	0.307043	0.503	0.475	1	0.00349145	0.000587166
NUDT4	0.000521927	0.310232	0.589	0.441	1	0.000334341	0.328204	0.531	0.454	1	0.000521927	0.000668571
SPSB4	0.000397034	0.386127	0.544	0.426	1	0.00429307	0.298103	0.406	0.357	1	0.00429307	0.00079391
TIMM50	0.00044235	0.285528	0.544	0.394	1	0.00122292	0.287619	0.537	0.456	1	0.00122292	0.000884505
LSAMP	0.0158401	0.270501	0.511	0.431	1	0.000448198	0.29327	0.469	0.387	1	0.0158401	0.000896196
FJX1	0.00842732	0.282919	0.322	0.232	1	0.000504679	0.418527	0.526	0.463	1	0.00842732	0.0010091
DLGAP4	0.0492291	0.261168	0.567	0.523	1	0.000770314	0.251795	0.606	0.539	1	0.0492291	0.00154003
CDC42EP2	0.00289193	0.338428	0.244	0.144	1	0.000945736	0.279017	0.211	0.132	1	0.00289193	0.00189058
DYNC1LI2	0.0229417	0.291892	0.467	0.392	1	0.00095206	0.254836	0.537	0.486	1	0.0229417	0.00190321
IFRD1	0.00102718	0.322807	0.567	0.44	1	0.00146759	0.343025	0.509	0.457	1	0.00146759	0.0020533
FRMD4B	0.00106148	0.267221	0.322	0.196	1	0.00764066	0.278083	0.269	0.201	1	0.00764066	0.00212183
FOXJ1	0.00125398	0.512575	0.222	0.124	1	0.0198796	0.361652	0.177	0.128	1	0.0198796	0.00250638
DSTN	0.0238232	0.251496	0.722	0.678	1	0.00174285	0.309066	0.8	0.776	1	0.0238232	0.00348266
TRIM13	0.00179361	0.353358	0.489	0.381	1	0.00368447	0.257089	0.446	0.389	1	0.00368447	0.00358399
MEIS3	0.00419182	0.25026	0.411	0.3	1	0.00318261	0.271591	0.497	0.453	1	0.00419182	0.00635509
MYCL	0.0372235	0.365443	0.4	0.339	1	0.0238716	0.30755	0.291	0.243	1	0.0372235	0.0471733

[truncated: 7 more sheets: markers_cluster09, markers_cluster10, markers_cluster11, markers_cluster12, markers_cluster13, markers_cluster14, markers_cluster15]
